# Supplementary material for: A Bayesian gene network reveals insight into the JAK-STAT pathway in systemic lupus erythematosus
Source: PLoS One. 2019 Dec 2;14(12):e0225651. doi: 10.1371/journal.pone.0225651 (PMC6886858; doi:10.1371/journal.pone.0225651)
Supplement: S1 Table — The table lists the modules (Module), transcript clusters (TC), gene symbol (geneSymbol) and gene name (geneName). (XLSX) [file pone.0225651.s001.xlsx]

## Sheet: Table S1
Module	TC	geneSymbol	geneName
yellow	TC09001434.hg.1	ABCA1	ATP-binding cassette, sub-family A (ABC1), member 1
yellow	TC0X000921.hg.1	ACOT9	acyl-CoA thioesterase 9
yellow	TC01003295.hg.1	ADAR	adenosine deaminase, RNA-specific
yellow	TC01003383.hg.1	AIM2	absent in melanoma 2
yellow	TC17001019.hg.1	ANKFY1	ankyrin repeat and FYVE domain containing 1
yellow	TC10001497.hg.1	ANKRD22	ankyrin repeat domain 22
tan	TC07000235.hg.1	ANLN	anillin, actin binding protein
yellow	TC22000265.hg.1	APOL1	apolipoprotein L, 1
yellow	TC22000702.hg.1	APOL2	apolipoprotein L, 2
yellow	TC22000262.hg.1	APOL6	apolipoprotein L, 6
tan	TC15000223.hg.1	ARHGAP11A	Rho GTPase activating protein 11A
tan	TC15002760.hg.1	ARHGAP11B	Rho GTPase activating protein 11B
tan	TC01003662.hg.1	ASPM	asp (abnormal spindle) homolog, microcephaly associated (Drosophila)
tan	TC17000355.hg.1	ATAD5	ATPase family, AAA domain containing 5
green	TC12001324.hg.1	BHLHE41	basic helix-loop-helix family, member e41
yellow	TC01001475.hg.1	BLZF1	basic leucine zipper nuclear factor 1
yellow	TC13000111.hg.1	BRCA2	breast cancer 2, early onset
tan	TC17001769.hg.1	BRIP1	BRCA1 interacting protein C-terminal helicase 1
yellow	TC19001275.hg.1	BST2	bone marrow stromal cell antigen 2
yellow	TC06000186.hg.1	BTN3A1	butyrophilin, subfamily 3, member A1
yellow	TC06000184.hg.1	BTN3A2	butyrophilin, subfamily 3, member A2
yellow	TC06000188.hg.1	BTN3A3	butyrophilin, subfamily 3, member A3
tan	TC02002204.hg.1	BUB1	BUB1 mitotic checkpoint serine/threonine kinase
green	TC19001067.hg.1	C19orf10	chromosome 19 open reading frame 10
yellow	TC07000075.hg.1	C1GALT1	core 1 synthase, glycoprotein-N-acetylgalactosamine 3-beta-galactosyltransferase, 1
yellow	TC04000653.hg.1	C4orf33	chromosome 4 open reading frame 33
yellow	TC05000636.hg.1	C5orf56	chromosome 5 open reading frame 56
yellow	TC11003506.hg.1	CARD16	caspase recruitment domain family, member 16
yellow	TC11003507.hg.1	CARD17	caspase recruitment domain family, member 17
tan	TC15000290.hg.1	CASC5	cancer susceptibility candidate 5
yellow	TC11003505.hg.1	CASP1	caspase 1, apoptosis-related cysteine peptidase
yellow	TC02001176.hg.1	CASP10	caspase 10, apoptosis-related cysteine peptidase
yellow	TC17000383.hg.1	CCL2	chemokine (C-C motif) ligand 2
tan	TC04001516.hg.1	CCNA2	cyclin A2
tan	TC15000449.hg.1	CCNB2	cyclin B2
yellow	TC03001355.hg.1	CCR1	chemokine (C-C motif) receptor 1
yellow	TC06002000.hg.1	CD164	CD164 molecule, sialomucin
yellow	TC09000037.hg.1	CD274	CD274 molecule
tan	TC06000633.hg.1	CD2AP	CD2-associated protein
yellow	TC17000831.hg.1	CD300A	CD300a molecule
green	TC04000145.hg.1	CD38	CD38 molecule
tan	TC17000495.hg.1	CDC6	cell division cycle 6
yellow	TC12001845.hg.1	CDK17	cyclin-dependent kinase 17
yellow	TC19001575.hg.1	CEACAM1	carcinoembryonic antigen-related cell adhesion molecule 1 (biliary glycoprotein)
tan	TC04001436.hg.1	CENPE	centromere protein E, 312kDa
tan	TC01001791.hg.1	CENPF	centromere protein F, 350/400kDa
tan	TC10000664.hg.1	CEP55	centrosomal protein 55kDa
yellow	TC09000139.hg.1	CHMP5	charged multivesicular body protein 5
tan	TC01002500.hg.1	CLSPN	claspin
yellow	TC02005020.hg.1	CMPK2	cytidine monophosphate (UMP-CMP) kinase 2, mitochondrial
yellow	TC04001305.hg.1	CXCL10	chemokine (C-X-C motif) ligand 10
yellow	TC0X000939.hg.1	CXorf21	chromosome X open reading frame 21
yellow	TC0X001177.hg.1	CYSLTR1	cysteinyl leukotriene receptor 1
yellow	TC04000517.hg.1	DAPP1	dual adaptor of phosphotyrosine and 3-phosphoinositides
yellow	TC09000999.hg.1	DDX58	DEAD (Asp-Glu-Ala-Asp) box polypeptide 58
yellow	TC04001718.hg.1	DDX60	DEAD (Asp-Glu-Ala-Asp) box polypeptide 60
yellow	TC04001719.hg.1	DDX60L	DEAD (Asp-Glu-Ala-Asp) box polypeptide 60-like
green	TC12001363.hg.1	DENND5B	DENN/MADD domain containing 5B
yellow	TC02001000.hg.1	DHRS9	dehydrogenase/reductase (SDR family) member 9
yellow	TC17001523.hg.1	DHX58	DEXH (Asp-Glu-X-His) box polypeptide 58
tan	TC14001155.hg.1	DLGAP5	discs, large (Drosophila) homolog-associated protein 5
yellow	TC07001761.hg.1	DOCK4	dedicator of cytokinesis 4
tan	TC01001767.hg.1	DTL	denticleless E3 ubiquitin protein ligase homolog (Drosophila)
yellow	TC03000632.hg.1	DTX3L	deltex 3-like (Drosophila)
yellow	TC06002263.hg.1	DYNLT1	dynein, light chain, Tctex-type 1
tan	TC11001478.hg.1	E2F8	E2F transcription factor 8
yellow	TC02001739.hg.1	EIF2AK2	eukaryotic translation initiation factor 2-alpha kinase 2
tan	TC05001610.hg.1	ELL2	elongation factor, RNA polymerase II, 2
yellow	TC12000189.hg.1	EMP1	epithelial membrane protein 1
yellow	TC13000612.hg.1	EPSTI1	epithelial stromal interaction 1 (breast)
tan	TC08000213.hg.1	ESCO2	establishment of sister chromatid cohesion N-acetyltransferase 2
yellow	TC06001673.hg.1	ETV7	ets variant 7
tan	TC11001833.hg.1	FABP5P7	fatty acid binding protein 5 pseudogene 7
yellow	TC17000965.hg.1	FAM101B	family with sequence similarity 101, member B
green	TC11000482.hg.1	FAM111B	family with sequence similarity 111, member B
tan	TC01003174.hg.1	FAM72C	family with sequence similarity 72, member C
yellow	TC06000115.hg.1	FAM8A1	family with sequence similarity 8, member A1
tan	TC15000846.hg.1	FANCI	Fanconi anemia, complementation group I
yellow	TC10002942.hg.1	FAS	Fas cell surface death receptor
yellow	TC17000078.hg.1	FBXO39	F-box protein 39
yellow	TC01001161.hg.1	FCGR1C	Fc fragment of IgG, high affinity Ic, receptor (CD64), pseudogene
yellow	TC01006338.hg.1	FCGR2B	Fc fragment of IgG, low affinity IIb, receptor (CD32)
yellow	TC19000470.hg.1	FFAR2	free fatty acid receptor 2
yellow	TC02000941.hg.1	FMNL2	formin-like 2
yellow	TC09001278.hg.1	FRMD3	FERM domain containing 3
yellow	TC06000545.hg.1	FTSJD2	FtsJ methyltransferase domain containing 2
yellow	TC19000055.hg.1	GADD45B	growth arrest and DNA-damage-inducible, beta
yellow	TC02000245.hg.1	GALM	galactose mutarotase (aldose 1-epimerase)
yellow	TC01002847.hg.1	GBP1	guanylate binding protein 1, interferon-inducible
yellow	TC01000836.hg.1	GBP1P1	guanylate binding protein 1, interferon-inducible pseudogene 1
yellow	TC01006361.hg.1	GBP2	guanylate binding protein 2, interferon-inducible
yellow	TC01002845.hg.1	GBP3	guanylate binding protein 3
yellow	TC01002849.hg.1	GBP4	guanylate binding protein 4
yellow	TC01002850.hg.1	GBP5	guanylate binding protein 5
yellow	TC01000835.hg.1	GBP6	guanylate binding protein family, member 6
green	TC09000899.hg.1	GLDC	glycine dehydrogenase (decarboxylating)
yellow	TC03002038.hg.1	GNB4	guanine nucleotide binding protein (G protein), beta polypeptide 4
yellow	TC02000952.hg.1	GPD2	glycerol-3-phosphate dehydrogenase 2 (mitochondrial)
yellow	TC19000468.hg.1	GPR42	G protein-coupled receptor 42 (gene/pseudogene)
green	TC12001258.hg.1	GPRC5D	G protein-coupled receptor, family C, group 5, member D
yellow	TC11001124.hg.1	GRAMD1B	GRAM domain containing 1B
yellow	TC06001754.hg.1	GTPBP2	GTP binding protein 2
yellow	TC06000365.hg.1	HCG26	HLA complex group 26 (non-protein coding)
yellow	TC6_cox_hap2000062.hg.1	HCG26	HLA complex group 26 (non-protein coding)
yellow	TC6_dbb_hap3000052.hg.1	HCG26	HLA complex group 26 (non-protein coding)
yellow	TC6_mcf_hap5000047.hg.1	HCG26	HLA complex group 26 (non-protein coding)
yellow	TC6_qbl_hap6000053.hg.1	HCG26	HLA complex group 26 (non-protein coding)
yellow	TC6_ssto_hap7000049.hg.1	HCG26	HLA complex group 26 (non-protein coding)
yellow	TC06004072.hg.1	HCP5	HLA complex P5 (non-protein coding)
yellow	TC6_cox_hap2000061.hg.1	HCP5	HLA complex P5 (non-protein coding)
yellow	TC6_mcf_hap5000046.hg.1	HCP5	HLA complex P5 (non-protein coding)
yellow	TC6_ssto_hap7000048.hg.1	HCP5	HLA complex P5 (non-protein coding)
yellow	TC04000485.hg.1	HERC5	HECT and RLD domain containing E3 ubiquitin protein ligase 5
yellow	TC04000484.hg.1	HERC6	HECT and RLD domain containing E3 ubiquitin protein ligase family member 6
tan	TC06001426.hg.1	HIST1H1B	histone cluster 1, H1b
yellow	TC06001346.hg.1	HIST1H1T	histone cluster 1, H1t
tan	TC06004063.hg.1	HIST1H2AI	histone cluster 1, H2ai
tan	TC06001344.hg.1	HIST1H2BB	histone cluster 1, H2bb
tan	TC06000169.hg.1	HIST1H2BD	histone cluster 1, H2bd
tan	TC06000170.hg.1	HIST1H2BE	histone cluster 1, H2be
tan	TC06000176.hg.1	HIST1H2BH	histone cluster 1, H2bh
tan	TC06000178.hg.1	HIST1H2BI	histone cluster 1, H2bi
tan	TC06001386.hg.1	HIST1H2BJ	histone cluster 1, H2bj
tan	TC06001387.hg.1	HIST1H2BK	histone cluster 1, H2bk
tan	TC06001421.hg.1	HIST1H2BL	histone cluster 1, H2bl
tan	TC06000265.hg.1	HIST1H2BM	histone cluster 1, H2bm
tan	TC06000268.hg.1	HIST1H2BN	histone cluster 1, H2bn
tan	TC06000270.hg.1	HIST1H2BO	histone cluster 1, H2bo
tan	TC01003194.hg.1	HIST2H2AB	histone cluster 2, H2ab
yellow	TC01001046.hg.1	HIST2H2BA	histone cluster 2, H2ba (pseudogene)
yellow	TC01003193.hg.1	HIST2H2BE	histone cluster 2, H2be
yellow	TC6_mcf_hap5000206.hg.1	HLA-A	major histocompatibility complex, class I, A
yellow	TC6_mcf_hap5000194.hg.1	HLA-C	major histocompatibility complex, class I, C
tan	TC05000907.hg.1	HMMR	hyaluronan-mediated motility receptor (RHAMM)
green	TC11001892.hg.1	HRASLS2	HRAS-like suppressor 2
yellow	TC19000318.hg.1	HSH2D	hematopoietic SH2 domain containing
green	TC15001841.hg.1	IDH2	isocitrate dehydrogenase 2 (NADP+), mitochondrial
yellow	TC01001348.hg.1	IFI16	interferon, gamma-inducible protein 16
yellow	TC14000584.hg.1	IFI27	interferon, alpha-inducible protein 27
yellow	TC17000545.hg.1	IFI35	interferon-induced protein 35
yellow	TC01000795.hg.1	IFI44	interferon-induced protein 44
yellow	TC01000794.hg.1	IFI44L	interferon-induced protein 44-like
yellow	TC01002412.hg.1	IFI6	interferon, alpha-inducible protein 6
yellow	TC02002481.hg.1	IFIH1	interferon induced with helicase C domain 1
yellow	TC10000639.hg.1	IFIT1	interferon-induced protein with tetratricopeptide repeats 1
yellow	TC10000636.hg.1	IFIT2	interferon-induced protein with tetratricopeptide repeats 2
yellow	TC10000637.hg.1	IFIT3	interferon-induced protein with tetratricopeptide repeats 3
yellow	TC10000640.hg.1	IFIT5	interferon-induced protein with tetratricopeptide repeats 5
yellow	TC11000011.hg.1	IFITM1	interferon induced transmembrane protein 1
yellow	TC11001230.hg.1	IFITM3	interferon induced transmembrane protein 3
yellow	TC06001488.hg.1	IFITM4P	interferon induced transmembrane protein 4 pseudogene
yellow	TC6_cox_hap2000125.hg.1	IFITM4P	interferon induced transmembrane protein 4 pseudogene
yellow	TC6_dbb_hap3000114.hg.1	IFITM4P	interferon induced transmembrane protein 4 pseudogene
yellow	TC6_mann_hap4000103.hg.1	IFITM4P	interferon induced transmembrane protein 4 pseudogene
yellow	TC6_mcf_hap5000107.hg.1	IFITM4P	interferon induced transmembrane protein 4 pseudogene
yellow	TC6_qbl_hap6000115.hg.1	IFITM4P	interferon induced transmembrane protein 4 pseudogene
yellow	TC6_ssto_hap7000106.hg.1	IFITM4P	interferon induced transmembrane protein 4 pseudogene
green	TC14002211.hg.1	IGHA1	immunoglobulin heavy constant alpha 1
green	TC14002229.hg.1	IGHD2-15	immunoglobulin heavy diversity 2-15
green	TC14002241.hg.1	IGHD2-2	immunoglobulin heavy diversity 2-2
green	TC14002223.hg.1	IGHD2-21	immunoglobulin heavy diversity 2-21
green	TC14002235.hg.1	IGHD2-8	immunoglobulin heavy diversity 2-8
green	TC14002234.hg.1	IGHD3-10	immunoglobulin heavy diversity 3-10
green	TC14002228.hg.1	IGHD3-16	immunoglobulin heavy diversity 3-16
green	TC14002222.hg.1	IGHD3-22	immunoglobulin heavy diversity 3-22
green	TC14002240.hg.1	IGHD3-3	immunoglobulin heavy diversity 3-3
green	TC14002207.hg.1	IGHG4	immunoglobulin heavy constant gamma 4 (G4m marker)
green	TC14002216.hg.1	IGHJ1	immunoglobulin heavy joining 1
green	TC14002215.hg.1	IGHJ5	immunoglobulin heavy joining 5
green	TC14002254.hg.1	IGHV1-18	immunoglobulin heavy variable 1-18
green	TC14002245.hg.1	IGHV1-3	immunoglobulin heavy variable 1-3
green	TC14002269.hg.1	IGHV1-45	immunoglobulin heavy variable 1-45
green	TC14002270.hg.1	IGHV1-46	immunoglobulin heavy variable 1-46
green	TC14002275.hg.1	IGHV1-58	immunoglobulin heavy variable 1-58
green	TC14002280.hg.1	IGHV1-69	immunoglobulin heavy variable 1-69
green	TC14002248.hg.1	IGHV1-8	immunoglobulin heavy variable 1-8
green	TC21000012.hg.1	IGHV1OR21-1	immunoglobulin heavy variable 1/OR21-1 (non-functional)
green	TC14002259.hg.1	IGHV2-26	immunoglobulin heavy variable 2-26
green	TC14002246.hg.1	IGHV2-5	immunoglobulin heavy variable 2-5
green	TC14002281.hg.1	IGHV2-70	immunoglobulin heavy variable 2-70
green	TC16000393.hg.1	IGHV2OR16-5	immunoglobulin heavy variable 2/OR16-5 (non-functional)
green	TC14002250.hg.1	IGHV3-11	immunoglobulin heavy variable 3-11 (gene/pseudogene)
green	TC14002252.hg.1	IGHV3-15	immunoglobulin heavy variable 3-15
green	TC14002253.hg.1	IGHV3-16	immunoglobulin heavy variable 3-16 (non-functional)
green	TC14002255.hg.1	IGHV3-20	immunoglobulin heavy variable 3-20
green	TC14002256.hg.1	IGHV3-21	immunoglobulin heavy variable 3-21
green	TC14002257.hg.1	IGHV3-23	immunoglobulin heavy variable 3-23
green	TC14002261.hg.1	IGHV3-30	immunoglobulin heavy variable 3-30
green	TC14002263.hg.1	IGHV3-33	immunoglobulin heavy variable 3-33
green	TC14002265.hg.1	IGHV3-35	immunoglobulin heavy variable 3-35 (non-functional)
green	TC14002266.hg.1	IGHV3-38	immunoglobulin heavy variable 3-38 (non-functional)
green	TC14002268.hg.1	IGHV3-43	immunoglobulin heavy variable 3-43
green	TC14002271.hg.1	IGHV3-48	immunoglobulin heavy variable 3-48
green	TC14002272.hg.1	IGHV3-49	immunoglobulin heavy variable 3-49
green	TC14002274.hg.1	IGHV3-53	immunoglobulin heavy variable 3-53
green	TC14002278.hg.1	IGHV3-64	immunoglobulin heavy variable 3-64
green	TC14002279.hg.1	IGHV3-66	immunoglobulin heavy variable 3-66
green	TC14002247.hg.1	IGHV3-7	immunoglobulin heavy variable 3-7
green	TC14002282.hg.1	IGHV3-72	immunoglobulin heavy variable 3-72
green	TC14002283.hg.1	IGHV3-73	immunoglobulin heavy variable 3-73
green	TC14002284.hg.1	IGHV3-74	immunoglobulin heavy variable 3-74
green	TC14002249.hg.1	IGHV3-9	immunoglobulin heavy variable 3-9
green	TC16001071.hg.1	IGHV3OR16-7	immunoglobulin heavy variable 3/OR16-7 (pseudogene)
green	TC14002262.hg.1	IGHV4-31	immunoglobulin heavy variable 4-31
green	TC14002264.hg.1	IGHV4-34	immunoglobulin heavy variable 4-34
green	TC14002267.hg.1	IGHV4-39	immunoglobulin heavy variable 4-39
green	TC14002276.hg.1	IGHV4-59	immunoglobulin heavy variable 4-59
green	TC14002277.hg.1	IGHV4-61	immunoglobulin heavy variable 4-61
green	TC14002273.hg.1	IGHV5-51	immunoglobulin heavy variable 5-51
green	TC14002243.hg.1	IGHV6-1	immunoglobulin heavy variable 6-1
green	TC14002286.hg.1	IGHV7-81	immunoglobulin heavy variable 7-81 (non-functional)
green	TC04001270.hg.1	IGJ	immunoglobulin J polypeptide, linker protein for immunoglobulin alpha and mu polypeptides
green	TC02004943.hg.1	IGKV1-17	immunoglobulin kappa variable 1-17
green	TC02004945.hg.1	IGKV1-27	immunoglobulin kappa variable 1-27
green	TC02004948.hg.1	IGKV1-37	immunoglobulin kappa variable 1-37 (non-functional)
green	TC02004938.hg.1	IGKV1-5	immunoglobulin kappa variable 1-5
green	TC02004939.hg.1	IGKV1-6	immunoglobulin kappa variable 1-6
green	TC02004940.hg.1	IGKV1-8	immunoglobulin kappa variable 1-8
green	TC02004941.hg.1	IGKV1-9	immunoglobulin kappa variable 1-9
green	TC02004985.hg.1	IGKV1D-12	immunoglobulin kappa variable 1D-12
green	TC02004984.hg.1	IGKV1D-13	immunoglobulin kappa variable 1D-13
green	TC02004982.hg.1	IGKV1D-16	immunoglobulin kappa variable 1D-16
green	TC02004981.hg.1	IGKV1D-17	immunoglobulin kappa variable 1D-17
green	TC02004979.hg.1	IGKV1D-27	immunoglobulin kappa variable 1D-27 (pseudogene)
green	TC02004976.hg.1	IGKV1D-33	immunoglobulin kappa variable 1D-33
green	TC02004975.hg.1	IGKV1D-37	immunoglobulin kappa variable 1D-37 (non-functional)
green	TC02004974.hg.1	IGKV1D-39	immunoglobulin kappa variable 1D-39
green	TC02000558.hg.1	IGKV1D-42	immunoglobulin kappa variable 1D-42 (non-functional)
green	TC02004987.hg.1	IGKV1D-43	immunoglobulin kappa variable 1D-43
green	TC02004989.hg.1	IGKV1D-8	immunoglobulin kappa variable 1D-8
green	TC02004944.hg.1	IGKV2-24	immunoglobulin kappa variable 2-24
green	TC02004946.hg.1	IGKV2-28	immunoglobulin kappa variable 2-28
green	TC02004947.hg.1	IGKV2-29	immunoglobulin kappa variable 2-29 (gene/pseudogene)
green	TC02004949.hg.1	IGKV2-40	immunoglobulin kappa variable 2-40
green	TC02000555.hg.1	IGKV2D-24	immunoglobulin kappa variable 2D-24 (non-functional)
green	TC02000554.hg.1	IGKV2D-26	immunoglobulin kappa variable 2D-26
green	TC02004978.hg.1	IGKV2D-28	immunoglobulin kappa variable 2D-28
green	TC02000553.hg.1	IGKV2D-29	immunoglobulin kappa variable 2D-29
green	TC02004977.hg.1	IGKV2D-30	immunoglobulin kappa variable 2D-30
green	TC02004973.hg.1	IGKV2D-40	immunoglobulin kappa variable 2D-40
green	TC02004942.hg.1	IGKV3-11	immunoglobulin kappa variable 3-11
green	TC02002076.hg.1	IGKV3-7	immunoglobulin kappa variable 3-7 (non-functional)
green	TC02004986.hg.1	IGKV3D-11	immunoglobulin kappa variable 3D-11
green	TC02004983.hg.1	IGKV3D-15	immunoglobulin kappa variable 3D-15 (gene/pseudogene)
green	TC02004980.hg.1	IGKV3D-20	immunoglobulin kappa variable 3D-20
green	TC02000559.hg.1	IGKV3D-7	immunoglobulin kappa variable 3D-7
green	TC02000550.hg.1	IGKV4-1	immunoglobulin kappa variable 4-1
green	TC02000551.hg.1	IGKV5-2	immunoglobulin kappa variable 5-2
green	TC02002077.hg.1	IGKV6-21	immunoglobulin kappa variable 6-21 (non-functional)
green	TC02000556.hg.1	IGKV6D-21	immunoglobulin kappa variable 6D-21 (non-functional)
green	TC22001449.hg.1	IGLC7	immunoglobulin lambda constant 7
green	TC22001437.hg.1	IGLV10-54	immunoglobulin lambda variable 10-54
green	TC22000119.hg.1	IGLV2-18	immunoglobulin lambda variable 2-18
green	TC22000111.hg.1	IGLV2-33	immunoglobulin lambda variable 2-33 (non-functional)
green	TC22001445.hg.1	IGLV3-1	immunoglobulin lambda variable 3-1
green	TC22000121.hg.1	IGLV3-12	immunoglobulin lambda variable 3-12
green	TC22001443.hg.1	IGLV3-16	immunoglobulin lambda variable 3-16
green	TC22001442.hg.1	IGLV3-25	immunoglobulin lambda variable 3-25
green	TC22001441.hg.1	IGLV3-27	immunoglobulin lambda variable 3-27
green	TC22000123.hg.1	IGLV3-9	immunoglobulin lambda variable 3-9 (gene/pseudogene)
green	TC22001444.hg.1	IGLV4-3	immunoglobulin lambda variable 4-3
green	TC22000103.hg.1	IGLV4-60	immunoglobulin lambda variable 4-60
green	TC22001435.hg.1	IGLV4-69	immunoglobulin lambda variable 4-69
green	TC22000108.hg.1	IGLV5-37	immunoglobulin lambda variable 5-37
green	TC22000107.hg.1	IGLV5-48	immunoglobulin lambda variable 5-48 (non-functional)
green	TC22001436.hg.1	IGLV6-57	immunoglobulin lambda variable 6-57
green	TC22001440.hg.1	IGLV7-43	immunoglobulin lambda variable 7-43
green	TC22001439.hg.1	IGLV7-46	immunoglobulin lambda variable 7-46 (gene/pseudogene)
green	TC22001438.hg.1	IGLV9-49	immunoglobulin lambda variable 9-49
yellow	TC02000720.hg.1	IL1RN	interleukin 1 receptor antagonist
yellow	TC05001767.hg.1	IRF1	interferon regulatory factor 1
green	TC06000005.hg.1	IRF4	interferon regulatory factor 4
yellow	TC11001241.hg.1	IRF7	interferon regulatory factor 7
yellow	TC01000023.hg.1	ISG15	ISG15 ubiquitin-like modifier
green	TC02001381.hg.1	ITM2C	integral membrane protein 2C
yellow	TC09000035.hg.1	JAK2	Janus kinase 2
yellow	TC0X000405.hg.1	JPX	JPX transcript, XIST activator (non-protein coding)
yellow	TC17002907.hg.1	JUP	junction plakoglobin
tan	TC15002807.hg.1	KIAA0101	KIAA0101
yellow	TC04000626.hg.1	KIAA1109	KIAA1109
tan	TC03001632.hg.1	KIAA1524	KIAA1524
yellow	TC09000567.hg.1	KIAA1958	KIAA1958
tan	TC10000659.hg.1	KIF11	kinesin family member 11
tan	TC03000242.hg.1	KIF15	kinesin family member 15
tan	TC11001517.hg.1	KIF18A	kinesin family member 18A
tan	TC15000638.hg.1	KIF23	kinesin family member 23
yellow	TC22000430.hg.1	KLHDC7B	kelch domain containing 7B
yellow	TC17000611.hg.1	KPNB1	karyopherin (importin) beta 1
yellow	TC03002054.hg.1	LAMP3	lysosomal-associated membrane protein 3
yellow	TC04000151.hg.1	LAP3	leucine aminopeptidase 3
yellow	TC17001924.hg.1	LGALS3BP	lectin, galactoside-binding, soluble, 3 binding protein
yellow	TC17000312.hg.1	LGALS9	lectin, galactoside-binding, soluble, 9
yellow	TC17001254.hg.1	LGALS9B	lectin, galactoside-binding, soluble, 9B
yellow	TC05000604.hg.1	LMNB1	lamin B1
tan	TC08000528.hg.1	LRRCC1	leucine rich repeat and coiled-coil centrosomal protein 1
yellow	TC08000814.hg.1	LY6E	lymphocyte antigen 6 complex, locus E
yellow	TC06000909.hg.1	MARCKS	myristoylated alanine-rich protein kinase C substrate
yellow	TC10000189.hg.1	MASTL	microtubule associated serine/threonine kinase-like
tan	TC10000098.hg.1	MCM10	minichromosome maintenance complex component 10
tan	TC09000207.hg.1	MELK	maternal embryonic leucine zipper kinase
yellow	TC18000282.hg.1	METTL4	methyltransferase like 4
yellow	TC6_mann_hap4000216.hg.1	MICB	MHC class I polypeptide-related sequence B
tan	TC10001756.hg.1	MKI67	antigen identified by monoclonal antibody Ki-67
yellow	TC16001270.hg.1	MLKL	mixed lineage kinase domain-like
yellow	TC01000992.hg.1	MOV10	Mov10, Moloney leukemia virus 10, homolog (mouse)
yellow	TC01001568.hg.1	MR1	major histocompatibility complex, class I-related
yellow	TC11000506.hg.1	MS4A4A	membrane-spanning 4-domains, subfamily A, member 4A
yellow	TC16002035.hg.1	MT1A	metallothionein 1A
yellow	TC16000471.hg.1	MT1CP	metallothionein 1C, pseudogene
yellow	TC16000473.hg.1	MT1F	metallothionein 1F
yellow	TC16001135.hg.1	MT1G	metallothionein 1G
yellow	TC16000474.hg.1	MT1H	metallothionein 1H
yellow	TC16000469.hg.1	MT1JP	metallothionein 1J, pseudogene
yellow	TC16000476.hg.1	MT1X	metallothionein 1X
yellow	TC16002034.hg.1	MT2A	metallothionein 2A
yellow	TC01002526.hg.1	MTF1	metal-regulatory transcription factor 1
yellow	TC21000189.hg.1	MX1	myxovirus (influenza virus) resistance 1, interferon-inducible protein p78 (mouse)
yellow	TC21000188.hg.1	MX2	myxovirus (influenza virus) resistance 2 (mouse)
green	TC20000320.hg.1	MYBL2	v-myb myeloblastosis viral oncogene homolog (avian)-like 2
green	TC17001353.hg.1	MYO1D	myosin ID
green	TC05001841.hg.1	MZB1	marginal zone B and B1 cell-specific protein
yellow	TC02000427.hg.1	NAGK	N-acetylglucosamine kinase
yellow	TC19001666.hg.1	NAPA	N-ethylmaleimide-sensitive factor attachment protein, alpha
yellow	TC08001400.hg.1	NBN	nibrin
tan	TC04000155.hg.1	NCAPG	non-SMC condensin I complex, subunit G
tan	TC07002083.hg.1	NCAPG2	non-SMC condensin II complex, subunit G2
tan	TC18000009.hg.1	NDC80	NDC80 kinetochore complex component
yellow	TC01000789.hg.1	NEXN	nexilin (F actin binding protein)
yellow	TC02002425.hg.1	NMI	N-myc (and STAT) interactor
yellow	TC16000442.hg.1	NOD2	nucleotide-binding oligomerization domain containing 2
yellow	TC09000755.hg.1	NTNG2	netrin G2
yellow	TC07001016.hg.1	NUB1	negative regulator of ubiquitin-like proteins 1
tan	TC15000306.hg.1	NUSAP1	nucleolar and spindle associated protein 1
yellow	TC12000884.hg.1	OAS1	2'-5'-oligoadenylate synthetase 1, 40/46kDa
yellow	TC12000886.hg.1	OAS2	2'-5'-oligoadenylate synthetase 2, 69/71kDa
yellow	TC12000885.hg.1	OAS3	2'-5'-oligoadenylate synthetase 3, 100kDa
yellow	TC12002059.hg.1	OASL	2'-5'-oligoadenylate synthetase-like
yellow	TC11001340.hg.1	OR52H1	olfactory receptor, family 52, subfamily H, member 1
yellow	TC11000093.hg.1	OR52K1	olfactory receptor, family 52, subfamily K, member 1
yellow	TC11000092.hg.1	OR52K2	olfactory receptor, family 52, subfamily K, member 2
yellow	TC02001667.hg.1	OTOF	otoferlin
green	TC04000416.hg.1	PARM1	prostate androgen-regulated mucin-like protein 1
yellow	TC12001116.hg.1	PARP11	poly (ADP-ribose) polymerase family, member 11
yellow	TC07001916.hg.1	PARP12	poly (ADP-ribose) polymerase family, member 12
yellow	TC03000634.hg.1	PARP14	poly (ADP-ribose) polymerase family, member 14
yellow	TC03001705.hg.1	PARP9	poly (ADP-ribose) polymerase family, member 9
yellow	TC11001829.hg.1	PATL1	protein associated with topoisomerase II homolog 1 (yeast)
yellow	TC09000038.hg.1	PDCD1LG2	programmed cell death 1 ligand 2
green	TC07001995.hg.1	PDIA4	protein disulfide isomerase family A, member 4
yellow	TC02002644.hg.1	PGAP1	post-GPI attachment to proteins 1
yellow	TC06004098.hg.1	PHACTR2	phosphatase and actin regulator 2
yellow	TC13000199.hg.1	PHF11	PHD finger protein 11
yellow	TC10001559.hg.1	PIK3AP1	phosphoinositide-3-kinase adaptor protein 1
tan	TC16000258.hg.1	PLK1	polo-like kinase 1
yellow	TC03001869.hg.1	PLSCR1	phospholipid scramblase 1
yellow	TC18000213.hg.1	PMAIP1	phorbol-12-myristate-13-acetate-induced protein 1
yellow	TC15000671.hg.1	PML	promyelocytic leukemia
yellow	TC02001866.hg.1	PNPT1	polyribonucleotide nucleotidyltransferase 1
yellow	TC08000326.hg.1	POLB	polymerase (DNA directed), beta
green	TC11002278.hg.1	POU2AF1	POU class 2 associating factor 1
yellow	TC06000844.hg.1	PRDM1	PR domain containing 1, with ZNF domain
tan	TC17000718.hg.1	PRR11	proline rich 11
yellow	TC11000310.hg.1	PRRG4	proline rich Gla (G-carboxyglutamic acid) 4 (transmembrane)
green	TC09000358.hg.1	PSAT1	phosphoserine aminotransferase 1
yellow	TC06004082.hg.1	PSMB9	proteasome (prosome, macropain) subunit, beta type, 9
yellow	TC6_apd_hap1000122.hg.1	PSMB9	proteasome (prosome, macropain) subunit, beta type, 9
yellow	TC6_cox_hap2000259.hg.1	PSMB9	proteasome (prosome, macropain) subunit, beta type, 9
yellow	TC6_dbb_hap3000226.hg.1	PSMB9	proteasome (prosome, macropain) subunit, beta type, 9
yellow	TC6_mann_hap4000190.hg.1	PSMB9	proteasome (prosome, macropain) subunit, beta type, 9
yellow	TC6_mcf_hap5000202.hg.1	PSMB9	proteasome (prosome, macropain) subunit, beta type, 9
yellow	TC6_qbl_hap6000215.hg.1	PSMB9	proteasome (prosome, macropain) subunit, beta type, 9
yellow	TC6_ssto_hap7000193.hg.1	PSMB9	proteasome (prosome, macropain) subunit, beta type, 9
yellow	TC18000477.hg.1	PSTPIP2	proline-serine-threonine phosphatase interacting protein 2
yellow	TC06000697.hg.1	PTP4A1	protein tyrosine phosphatase type IVA, member 1
yellow	TC01003555.hg.1	PTP4A1P7	protein tyrosine phosphatase type IVA, member 1 pseudogene 7
yellow	TC02002424.hg.1	RBM43	RNA binding motif protein 43
yellow	TC17000918.hg.1	RNF213	ring finger protein 213
yellow	TC05002094.hg.1	RNF44	ring finger protein 44
tan	TC02000057.hg.1	RRM2	ribonucleotide reductase M2
yellow	TC02000034.hg.1	RSAD2	radical S-adenosyl methionine domain containing 2
yellow	TC03001031.hg.1	RTP4	receptor (chemosensory) transporter protein 4
yellow	TC07001605.hg.1	SAMD9	sterile alpha motif domain containing 9
yellow	TC07001606.hg.1	SAMD9L	sterile alpha motif domain containing 9-like
yellow	TC0X000112.hg.1	SAT1	spermidine/spermine N1-acetyltransferase 1
green	TC18000210.hg.1	SEC11C	SEC11 homolog C (S. cerevisiae)
yellow	TC11000467.hg.1	SERPING1	serpin peptidase inhibitor, clade G (C1 inhibitor), member 1
yellow	TC02002577.hg.1	SESTD1	SEC14 and spectrin domains 1
tan	TC16001083.hg.1	SHCBP1	SHC SH2-domain binding protein 1
yellow	TC03001380.hg.1	SHISA5	shisa homolog 5 (Xenopus laevis)
yellow	TC20000575.hg.1	SIGLEC1	sialic acid binding Ig-like lectin 1, sialoadhesin
tan	TC15000391.hg.1	SLC27A2	solute carrier family 27 (fatty acid transporter), member 2
yellow	TC17001370.hg.1	SLFN12	schlafen family member 12
tan	TC03000873.hg.1	SMC4	structural maintenance of chromosomes 4
yellow	TC02001377.hg.1	SP100	SP100 nuclear antigen
yellow	TC02002853.hg.1	SP110	SP110 nuclear body protein
yellow	TC02005009.hg.1	SP140	SP140 nuclear body protein
yellow	TC02005010.hg.1	SP140L	SP140 nuclear body protein-like
yellow	TC02001159.hg.1	SPATS2L	spermatogenesis associated, serine-rich 2-like
yellow	TC15001296.hg.1	SPG11	spastic paraplegia 11 (autosomal recessive)
yellow	TC14001348.hg.1	SPTLC2	serine palmitoyltransferase, long chain base subunit 2
yellow	TC15000364.hg.1	SQRDL	sulfide quinone reductase-like (yeast)
yellow	TC02001807.hg.1	SRBD1	S1 RNA binding domain 1
yellow	TC02002624.hg.1	STAT1	signal transducer and activator of transcription 1, 91kDa
yellow	TC12001602.hg.1	STAT2	signal transducer and activator of transcription 2, 113kDa
tan	TC01006300.hg.1	STIL	SCL/TAL1 interrupting locus
yellow	TC06001574.hg.1	TAP1	transporter 1, ATP-binding cassette, sub-family B (MDR/TAP)
yellow	TC6_apd_hap1000105.hg.1	TAP1	transporter 1, ATP-binding cassette, sub-family B (MDR/TAP)
yellow	TC6_cox_hap2000199.hg.1	TAP1	transporter 1, ATP-binding cassette, sub-family B (MDR/TAP)
yellow	TC6_dbb_hap3000185.hg.1	TAP1	transporter 1, ATP-binding cassette, sub-family B (MDR/TAP)
yellow	TC6_mann_hap4000167.hg.1	TAP1	transporter 1, ATP-binding cassette, sub-family B (MDR/TAP)
yellow	TC6_mcf_hap5000174.hg.1	TAP1	transporter 1, ATP-binding cassette, sub-family B (MDR/TAP)
yellow	TC6_qbl_hap6000187.hg.1	TAP1	transporter 1, ATP-binding cassette, sub-family B (MDR/TAP)
yellow	TC6_ssto_hap7000169.hg.1	TAP1	transporter 1, ATP-binding cassette, sub-family B (MDR/TAP)
yellow	TC06004126.hg.1	TAP2	transporter 2, ATP-binding cassette, sub-family B (MDR/TAP)
yellow	TC6_apd_hap1000130.hg.1	TAP2	transporter 2, ATP-binding cassette, sub-family B (MDR/TAP)
yellow	TC6_cox_hap2000257.hg.1	TAP2	transporter 2, ATP-binding cassette, sub-family B (MDR/TAP)
yellow	TC6_dbb_hap3000242.hg.1	TAP2	transporter 2, ATP-binding cassette, sub-family B (MDR/TAP)
yellow	TC6_mann_hap4000165.hg.1	TAP2	transporter 2, ATP-binding cassette, sub-family B (MDR/TAP)
yellow	TC6_mcf_hap5000225.hg.1	TAP2	transporter 2, ATP-binding cassette, sub-family B (MDR/TAP)
yellow	TC6_qbl_hap6000185.hg.1	TAP2	transporter 2, ATP-binding cassette, sub-family B (MDR/TAP)
yellow	TC6_ssto_hap7000213.hg.1	TAP2	transporter 2, ATP-binding cassette, sub-family B (MDR/TAP)
yellow	TC09000490.hg.1	TDRD7	tudor domain containing 7
yellow	TC04001476.hg.1	TIFA	TRAF-interacting protein with forkhead-associated domain
yellow	TC11001794.hg.1	TIMM10	translocase of inner mitochondrial membrane 10 homolog (yeast)
yellow	TC11002226.hg.1	TMEM123	transmembrane protein 123
yellow	TC07000840.hg.1	TMEM140	transmembrane protein 140
yellow	TC15000324.hg.1	TMEM62	transmembrane protein 62
yellow	TC15000410.hg.1	TMOD2	tropomodulin 2 (neuronal)
yellow	TC06001027.hg.1	TNFAIP3	tumor necrosis factor, alpha-induced protein 3
yellow	TC02000937.hg.1	TNFAIP6	tumor necrosis factor, alpha-induced protein 6
green	TC16000166.hg.1	TNFRSF17	tumor necrosis factor receptor superfamily, member 17
yellow	TC01002163.hg.1	TNFRSF9	tumor necrosis factor receptor superfamily, member 9
yellow	TC03002006.hg.1	TNFSF10	tumor necrosis factor (ligand) superfamily, member 10
yellow	TC13000383.hg.1	TNFSF13B	tumor necrosis factor (ligand) superfamily, member 13b
tan	TC17001462.hg.1	TOP2A	topoisomerase (DNA) II alpha 170kDa
yellow	TC09001654.hg.1	TOR1A	torsin family 1, member A (torsin A)
yellow	TC09000724.hg.1	TOR1B	torsin family 1, member B (torsin B)
tan	TC20000198.hg.1	TPX2	TPX2, microtubule-associated, homolog (Xenopus laevis)
yellow	TC12000877.hg.1	TRAFD1	TRAF-type zinc finger domain containing 1
green	TC06001800.hg.1	TRAM2	translocation associated membrane protein 2
yellow	TC03001283.hg.1	TRANK1	tetratricopeptide repeat and ankyrin repeat containing 1
yellow	TC09001403.hg.1	TRIM14	tripartite motif containing 14
yellow	TC11001309.hg.1	TRIM21	tripartite motif containing 21
yellow	TC06000161.hg.1	TRIM38	tripartite motif containing 38
yellow	TC11001341.hg.1	TRIM5	tripartite motif containing 5
yellow	TC11003441.hg.1	TRIM6	tripartite motif containing 6
green	TC16000871.hg.1	TXNDC11	thioredoxin domain containing 11
green	TC06004109.hg.1	TXNDC5	thioredoxin domain containing 5 (endoplasmic reticulum)
tan	TC18000006.hg.1	TYMS	thymidylate synthetase
green	TC01001422.hg.1	UAP1	UDP-N-acteylglucosamine pyrophosphorylase 1
green	TC06001940.hg.1	UBE2J1	ubiquitin-conjugating enzyme E2, J1
yellow	TC11001795.hg.1	UBE2L6	ubiquitin-conjugating enzyme E2L 6
yellow	TC11001339.hg.1	UBQLNL	ubiquilin-like
yellow	TC11001999.hg.1	UNC93B1	unc-93 homolog B1 (C. elegans)
yellow	TC22000029.hg.1	USP18	ubiquitin specific peptidase 18
yellow	TC21000039.hg.1	USP25	ubiquitin specific peptidase 25
yellow	TC22000519.hg.1	USP41	ubiquitin specific peptidase 41
yellow	TC02002821.hg.1	WDFY1	WD repeat and FYVE domain containing 1
green	TC11000174.hg.1	WEE1	WEE1 homolog (S. pombe)
yellow	TC17000077.hg.1	XAF1	XIAP associated factor 1
yellow	TC03001851.hg.1	XRN1	5'-3' exoribonuclease 1
yellow	TC20000979.hg.1	ZBP1	Z-DNA binding protein 1
yellow	TC07001910.hg.1	ZC3HAV1	zinc finger CCCH-type, antiviral 1
yellow	TC18000223.hg.1	ZCCHC2	zinc finger, CCHC domain containing 2
yellow	TC01000514.hg.1	ZNF684	zinc finger protein 684
tan	TC15000614.hg.1	ZWILCH	zwilch kinetochore protein
