# Supplementary material for: A Bayesian gene network reveals insight into the JAK-STAT pathway in systemic lupus erythematosus
Source: PLoS One. 2019 Dec 2;14(12):e0225651. doi: 10.1371/journal.pone.0225651 (PMC6886858; doi:10.1371/journal.pone.0225651)
Supplement: S2 Table — Each row corresponds one regulatory relationship (“Gene A”, “Relation”, “Gene B”), PubMed ID, and the original text describing the relationship (Hit). (XLSX) [file pone.0225651.s002.xlsx]

## Sheet: Table S2
Gene A	Relation	Gene B	Pubmed ID	Frequency	Hit
ABCA1	activate	JAK2	26989082	2	We have previously shown that the interaction of apoA-I with ABCA1 activates signaling molecule Janus kinase 2 (JAK2), which optimizes the cholesterol efflux activity of ABCA1.
ABCA1	reveal	JAK2	18776170	2	ABCA1 mutants reveal an interdependency between lipid export function, apoA-I binding activity, and Janus kinase 2 activation.
ADAR	reduce	DDX58	25172485	1	dsRNA binds to both ADAR1 and RIG-I, but ADAR1 reduces RIG-I RNA binding.
ADAR	increase	EIF2AK2	19913273	10	RNA adenosine deaminase ADAR1 deficiency leads to increased activation of protein kinase PKR and reduced vesicular stomatitis virus growth following interferon treatment.
ADAR	influence	EIF2AK2	27584568	10	In this stage, Western blot analysis indicated that ADAR1 may directly influence inflammatory response through PKR and NF-ÎºB signaling.
ADAR	activate	EIF2AK2	19913273	10	RNA adenosine deaminase ADAR1 deficiency leads to increased activation of protein kinase PKR and reduced vesicular stomatitis virus growth following interferon treatment.
ADAR	function	EIF2AK2	11070079	10	Chimeric double-stranded RNA-specific adenosine deaminase ADAR1 proteins reveal functional selectivity of double-stranded RNA-binding domains from ADAR1 and protein kinase PKR.
ADAR	suppress	EIF2AK2	19913273	10	These results suggest that ADAR1 suppresses activation of PKR and inhibition of VSV growth in response to IFN treatment.
ADAR	reveal	EIF2AK2	11070079	10	Chimeric double-stranded RNA-specific adenosine deaminase ADAR1 proteins reveal functional selectivity of double-stranded RNA-binding domains from ADAR1 and protein kinase PKR.
ADAR	activate	EIF2AK2	22278222	10	The enhanced IFN-Î² transcript-inducing capacity of the WT and V(ko) viruses seen in ADAR1-deficient cells correlated with the enhanced activation of PKR, IFN regulatory factor IRF3, and activator of transcription ATF2, reaching levels similar to those seen in C(ko) virus-infected cells.
ADAR	prevent	EIF2AK2	25064266	10	Therefore, HIV-1 has evolved to replicate in cells in which TRBP, ADAR1 and PACT prevent PKR activation to allow efficient viral protein synthesis.
ADAR	enhance	EIF2AK2	22278222	10	The enhanced IFN-Î² transcript-inducing capacity of the WT and V(ko) viruses seen in ADAR1-deficient cells correlated with the enhanced activation of PKR, IFN regulatory factor IRF3, and activator of transcription ATF2, reaching levels similar to those seen in C(ko) virus-infected cells.
ADAR	lead	EIF2AK2	19913273	10	RNA adenosine deaminase ADAR1 deficiency leads to increased activation of protein kinase PKR and reduced vesicular stomatitis virus growth following interferon treatment.
ADAR	prevent	IFIH1	26275108	2	RNA editing by ADAR1 prevents MDA5 sensing of endogenous dsRNA as nonself.
ADAR	regulate	IFIH1	26588779	2	We showed that the p150 isoform of ADAR1 uniquely regulated the MDA5 pathway, whereas both the p150 and p110 isoforms contributed to development.
ADAR	express	STAT1	28714361	1	RNA sequencing applied to esophageal squamous cell carcinoma clinical samples showed that ADAR1 expression was correlated with the expression of STAT1, STAT2, and IRF9.
ADAR	express	STAT2	28714361	2	RNA sequencing applied to esophageal squamous cell carcinoma clinical samples showed that ADAR1 expression was correlated with the expression of STAT1, STAT2, and IRF9.
ADAR	occur	STAT2	26335850	2	We show using Stat1(-/-), Stat2(-/-) and IRF9(-/-) MEFs that induction of ADAR1 p150 occurs by STAT2- and IRF9-dependent signaling that is enhanced by, but not obligatorily dependent upon, STAT1.
AIM2	mediate	CASP1	27846608	21	AIM2 mediates the caspase-1-dependent death of intestinal epithelial cells and bone marrow cells in response to double-strand DNA breaks caused by ionizing radiation and chemotherapeutic agents.
AIM2	activate	CASP1	24185614	21	Here we found that signaling pathways dependent on the kinases Syk and Jnk were required for the activation of caspase-1 via the ASC-dependent inflammasomes NLRP3 and AIM2.
AIM2	involve	CASP1	25766289	21	In this issue of Cell Host & Microbe,Karki et al. (2015) show that protection against the fungus Aspergillus requires the combined efforts of the NLRP3 and AIM2 inflammasomes and involves both caspase-1 and caspase-8.
AIM2	activate	CASP1	21883803	21	Intracellular bacterial pathogens Francisella novicida and the Live Vaccine Strain (LVS) are recognized in the macrophage cytosol by the AIM2 inflammasome, which leads to the activation of caspase-1 and the processing and secretion of active IL-1Î², IL-18 and pyroptosis.
AIM2	express	CASP1	24325587	21	However, AIM2 levels were positively correlated with the expression of caspase-1 and IL-1Î² in HBV-GN patients.
AIM2	lead	CASP1	27321752	21	These results indicate that in case of HIV infected macrophages exposed to cocaine, increased ROS production and IL-1Î² transcription serve as an activators for the formation of NLRP3 and AIM2 mediated inflammasomes that leads to caspase 1 mediated apoptosis.
AIM2	facilitate	CASP1	27774630	21	HMGB1 binds to AIM2 at a non-DNA-binding site on the hematopoietic interferon-inducible nuclear antigen domain of AIM2 to facilitate inflammasome and caspase-1 activation in hepatocytes.
AIM2	lead	CASP1	21883803	21	Intracellular bacterial pathogens Francisella novicida and the Live Vaccine Strain (LVS) are recognized in the macrophage cytosol by the AIM2 inflammasome, which leads to the activation of caspase-1 and the processing and secretion of active IL-1Î², IL-18 and pyroptosis.
AIM2	trigger	CASP1	22555457	21	AIM2/ASC triggers caspase-8-dependent apoptosis in Francisella-infected caspase-1-deficient macrophages.
AIM2	knockdown	CASP1	24701032	21	In vitro, AIM2 knockdown reduced caspase-1, IL-1Î², and IL-18 expression in HBV-infected and HBV-uninfected HGM cells.
AIM2	recruit	CASP1	23864729	21	Upon sensing DNA, AIM2 recruits the adaptor ASC and pro-CASP1 to assemble the AIM2 inflammasome.
AIM2	express	CASP1	26290184	21	Additionally, AIM2 levels were positively correlated with the expression of caspase-1, IL-1Î² and IL-18 in CHB patients, which implied that the AIM2 expression is directly correlated with the inflammatory activity associated with CHB.
AIM2	activate	CASP1	21057088	21	Given that the p202 protein has been predicted to inhibit the activation of caspase-1 by the Aim2 protein and that increased levels of the p202 protein in female mice of certain strains are associated with lupus susceptibility, we compared the expression of Aim2 and Ifi202 genes between Aim2-deficient and age-matched wild-type mice.
AIM2	activate	CASP1	22046441	21	Notably, increased expression of IFI16 protein in transfected HEK-293 cells inhibited activation of caspase-1 by the AIM2-ASC inflammasome.
AIM2	result	CASP1	21957143	21	Caspase-1 activation was partially impaired in NLRP3(-/-) macrophages, whereas knockdown and knockout of AIM2 resulted in a clear decrease in caspase-1 activation in response to S. pneumoniae.
AIM2	result	CASP1	22046441	21	Upon sensing cytosolic double-stranded DNA, the AIM2 protein forms the AIM2-ASC inflammasome, resulting in activation of caspase-1.
AIM2	mediate	CASP1	24643540	21	Earlier studies proposed that the AIM2 and NLRP3 inflammasomes mediate caspase-1 activation in response to S. pneumoniae.
AIM2	activate	CASP1	26259507	21	AIM2 is reported to oligomerize with adaptor protein ASC upon sensing bacterial and viral cytosolic DNA in order to form the AIM2 inflammasome, which activates caspase-1 leading to IL-1Î² secretion.
AIM2	activate	CASP1	27774630	21	Activation of caspase-1 through AIM2 leads to subsequent hepatoprotective responses such as autophagy.
AIM2	abrogate	CASP1	19158675	21	Knockdown of Aim2 abrogates caspase-1 activation in response to cytoplasmic double-stranded DNA and the double-stranded DNA vaccinia virus.
AIM2	result	CASP1	22949200	21	The engagement of dsDNA by AIM2 activates the AIM2 inflammasome, resulting in the cleavage of pro-interleukin-1Î² by caspase-1.
AIM2	reduce	CCL2	24484406	1	Besides IL-1Î², other key inflammatory mediators, including IL-6, CXCL1, CXCL10, and CCL2 were significantly reduced in the CNS of AIM2 and ASC KO mice, implicating autocrine/paracrine actions of IL-1Î², as these mediators do not require inflammasome processing for secretion.
AIM2	regulate	FCGR2B	21551362	3	Given that the deficiency in the expression of the Fcgr2b gene (encoding for the inhibitory FcÎ³RIIB receptor) is associated with increased lupus susceptibility in mice, we investigated whether the Aim2 protein could regulate the expression of Fcgr2b gene.
AIM2	maintain	FCGR2B	21551362	3	These observations demonstrate that the expression of Aim2 protein is required to maintain the expression of the Fcgr2b gene and also predict epistatic interactions between the Ifi200 genes and the Fcgr2b gene within the Nba2 interval.
AIM2	express	FCGR2B	21551362	3	Given that the deficiency in the expression of the Fcgr2b gene (encoding for the inhibitory FcÎ³RIIB receptor) is associated with increased lupus susceptibility in mice, we investigated whether the Aim2 protein could regulate the expression of Fcgr2b gene.
AIM2	bind	IFI16	25199457	2	Recent studies have shown how IFI16 senses DNA viruses, and also how viruses evade detection by IFI16, while structural studies have greatly advanced our understanding of how AIM2 and IFI16 bind DNA to activate these immune responses.
AIM2	bind	IFI16	22046441	2	Accordingly, relatively more IFI16 protein bound with the AIM2 protein in the cytoplasmic fraction.
ANLN	bind	CD2AP	24676636	3	The mutant anillin displays reduced binding to the slit diaphragm-associated scaffold protein CD2AP.
ANLN	reduce	CD2AP	24676636	3	The mutant anillin displays reduced binding to the slit diaphragm-associated scaffold protein CD2AP.
ANLN	interact	CD2AP	15800069	3	Fourth, using the yeast two-hybrid system, we found that CD2AP interacted with anillin, a specific cleavage furrow component, and the two proteins colocalized at the midbody.
ANLN	interact	MELK	21966578	2	MELK co-localizes and interacts with anillin an important regulator of cytokinesis.
ANLN	involve	MELK	26416962	2	We find that PAR-4/LKB1 impinges on myosin via two pathways, an anillin-dependent pathway that also responds to the cullin CUL-5 and an anillin-independent pathway involving the kinase PIG-1/MELK.
APOL1	regulate	APOL2	28339911	1	The biological significance of this association is supported by the finding that the APOL3 gene is co-regulated with APOL1 , and that APOL3 protein was able to bind to APOL1 protein.
APOL1	associate	FRMD3	21698141	1	Differential effects of MYH9 and APOL1 risk variants on FRMD3 Association with Diabetic ESRD in African Americans.
APOL2	bind	APOL1	28339911	1	The biological significance of this association is supported by the finding that the APOL3 gene is co-regulated with APOL1 , and that APOL3 protein was able to bind to APOL1 protein.
BRCA2	reveal	BRIP1	18544032	4	Mutational screening of genes functionally related to BRCA1 and/or BRCA2 has revealed four genes, CHEK2, ATM, BRIP1, and PALB2; mutations in these genes are rare and confer an intermediate risk of breast cancer.
BRCA2	mutate	BRIP1	18414782	4	Mutational analysis of the breast cancer susceptibility gene BRIP1 /BACH1/FANCJ in high-risk non-BRCA1/BRCA2 breast cancer families.
BRCA2	mutate	BRIP1	18483852	4	Mutation analysis of BRIP1/BACH1 in BRCA1/BRCA2 negative Chinese women with early onset breast cancer or affected relatives.
BRCA2	mutate	BRIP1	17033622	4	We identified constitutional truncating mutations of the BRCA1-interacting helicase BRIP1 in 9/1,212 individuals with breast cancer from BRCA1/BRCA2 mutation-negative families but in only 2/2,081 controls (P = 0.0030), and we estimate that BRIP1 mutations confer a relative risk of breast cancer of 2.0 (95% confidence interval = 1.2-3.2, P = 0.012).
BRCA2	mutate	BUB1	14646599	2	Thus, the mutations of Bub1 and BubR1 found in Brca2- mutant mice indeed are responsible for the chromosome instability in Brca2-mutated tumors.
BRCA2	form	BUB1	10445022	2	The chromosomal aberrations precipitated by Brca2 truncation can be suppressed by mutant forms of Bub1 and p53.
BRCA2	interact	FANCI	28684355	1	To our conclusion, FANCI ARM repeat interacts with FANCD2 CUE domain and BRCA2 C-terminal region.
BRCA2	inhibit	PLK1	28985013	4	Inhibition of Plk1 resulted in the loss of BRCA2 from the kinetochore, and so did PCAF, consistent with the loss of BubR1 acetylation.
BRCA2	bind	PLK1	24835992	4	The soluble nuclear fraction of BRCA2 binds Plk1 directly in a cell-cycle- and CDK-dependent manner and acts as a molecular platform to facilitate Plk1-mediated Rad51 phosphorylation.
BRCA2	correlate	PLK1	12815053	4	M phase-specific phosphorylation of BRCA2 by Polo-like kinase 1 correlates with the dissociation of the BRCA2-P/CAF complex.
BRCA2	interact	PLK1	12815053	4	Plk1 interacts with BRCA2 in vivo, and mutation of Ser193, Ser205/206, and Thr203/207 to Ala in BR-N1 abolished Plk1 phosphorylation, suggesting that BRCA2 is the substrate of Plk1.
BRCA2	inhibit	POLB	20028873	1	Potentiation of temozolomide cytotoxicity by inhibition of DNA polymerase beta is accentuated by BRCA2 mutation.
BRCA2	induce	TYMS	23481354	1	Combined targeting of BRCA2 and TS induced complementary lethality to both DNA-damaging and TS-targeting agents, thus creating multidrug sensitive tumors.
BRIP1	cooperate	BRCA2	25659033	1	FANCD2, FANCJ and BRCA2 cooperate to promote replication fork recovery independently of the Fanconi Anemia core complex.
BRIP1	stabilize	FANCI	26336824	2	FANCJ protein is important for the stability of FANCD2/FANCI proteins and protects them from proteasome and caspase-3 dependent degradation.
BRIP1	affect	FANCI	26336824	2	In this report, we determined that transient depletion of FANCJ adversely affects stability of FANCD2 and its co-regulator FANCI in multiple cell lines.
BRIP1	knockdown	IRF1	19129219	1	We also demonstrate that knockdown of IRF1 by siRNA results in loss of BRIP1 expression, abrogation of BRIP1 foci after DNA interstrand crosslink (ICL) damage and hypersensitivity to the DNA crosslinking agent, melphalan; a characteristic phenotype of FANC J cells.
BTN3A2	replace	BTN3A1	28382515	1	A thorough phylogenetic analysis reveals a concerted evolution of BTN3 characterized by a strong and recurrent homogenization of the region encoding the signal peptide and the immunoglobulin variable (IgV) domain in Hominoids, where the sequences of BTN3A1 or BTN3A3 are replaced by BTN3A2 sequence.
BTN3A2	replace	BTN3A3	28382515	1	A thorough phylogenetic analysis reveals a concerted evolution of BTN3 characterized by a strong and recurrent homogenization of the region encoding the signal peptide and the immunoglobulin variable (IgV) domain in Hominoids, where the sequences of BTN3A1 or BTN3A3 are replaced by BTN3A2 sequence.
BTN3A3	associate	BTN3A2	25928882	1	BTN3A2 rs9104 was strongly associated with genotype 1 infection and the haplotype BTN3A3 rs13220495 CC+IL28B genotype CC was universal in patients with hepatitis C genotype 3a.
BUB1	suppress	BRCA2	10445022	1	The chromosomal aberrations precipitated by Brca2 truncation can be suppressed by mutant forms of Bub1 and p53.
BUB1	target	KNL1	19109417	4	The results, when interpreted in light of kinetochore assembly epistasis analysis, indicate that checkpoint activation is coordinately directed by the NDC-80 complex, the Rod/Zwilch/Zw10 complex, and BUB-1-three components independently targeted to the outer kinetochore by the scaffold protein KNL-1.
BUB1	interact	KNL1	22331848	4	Point mutations on this surface impaired the interaction of Bub1 and BubR1 with Knl1 in vitro and in vivo but did not cause significant displacement of Bub1 and BubR1 from kinetochores.
BUB1	interact	KNL1	19141287	4	The interaction of the central mitotic checkpoint component BUB1 with the mitotic kinetochore protein Blinkin is required for the kinetochore localization and function of BUB1 in the mitotic spindle assembly checkpoint, the regulatory mechanism of the cell cycle that ensures the even distribution of chromosomes during the transition from metaphase to anaphase.
BUB1	important	KNL1	19141287	4	Functional assays in vivo of native and site-specific mutants identify the residues of human BUB1 important for the interaction with Blinkin and define one region of potential therapeutic interest.
BUB1	facilitate	PLK1	16760428	3	The PBD-dependent binding of Plk1 to Bub1 facilitates phosphorylation of Bub1 by Plk1 in vitro.
BUB1	phosphorylate	PLK1	16760428	3	The PBD-dependent binding of Plk1 to Bub1 facilitates phosphorylation of Bub1 by Plk1 in vitro.
BUB1	restore	PLK1	16760428	3	Ectopic expression of the wild-type Bub1, but not the Bub1-T609A mutant, in Bub1-RNAi cells restores the kinetochore localization of Plk1.
MYDGF	block	LY6E	11714798	3	Binding of SF20 to TSA-1 was blocked by anti-TSA-1 Ab and SF20-induced proliferation of TSA-1-expressing cells was inhibited by anti-TSA-1.
MYDGF	bind	LY6E	12538725	3	SF20/IL-25, a novel bone marrow stroma-derived growth factor that binds to mouse thymic shared antigen-1 and supports lymphoid cell proliferation.
MYDGF	bind	LY6E	11714798	3	SF20/IL-25, a novel bone marrow stroma-derived growth factor that binds to mouse thymic shared antigen-1 and supports lymphoid cell proliferation.
CARD16	interact	CASP1	16920334	3	Furthermore, in addition to the known interaction of Cop and caspase-1, we demonstrated a novel interaction of Cop with caspase-4.
CARD16	inhibit	CASP1	11432859	3	COP inhibits caspase- 1-induced IL-1beta secretion as well as lipopolysaccharide-induced IL-1beta secretion in transfected cells.
CARD16	inhibit	CASP1	16354923	3	Rip2 is a caspase-1 activator, and Cop is a caspase-1 inhibitor.
KNL1	recruit	BUB1	23512483	10	Spindle assembly checkpoint (SAC) signaling, which is activated by unattached kinetochores and inhibits the metaphase-to-anaphase transition, depends on kinetochore recruitment of the kinase Bub1 through Mps1-mediated phosphorylation of the kinetochore protein KNL1 (also known as Blinkin in mammals, Spc105 in budding yeast, and Spc7 in fission yeast).
KNL1	reveal	BUB1	21199919	10	Protein interaction domain mapping of human kinetochore protein Blinkin reveals a consensus motif for binding of spindle assembly checkpoint proteins Bub1 and BubR1.
KNL1	promote	BUB1	24344188	10	This region of KNL1 is also required for Bub1 kinase activity at kinetochores, suggesting that KNL1 promotes Aurora B activity through Bub1-mediated Aurora B targeting.
KNL1	resemble	BUB1	17981135	10	Blinkin RNAi phenotypes resemble the double RNAi phenotypes of Bub1 and BubR1 in living cells.
KNL1	create	BUB1	26119738	10	Mps1 kinase initiates checkpoint signaling by phosphorylating the kinetochore-localized scaffold protein Knl1 to create phospho-docking sites for Bub1/Bub3.
KNL1	recruit	BUB1	26581576	10	In budding yeast and Caenorhabditis elegans, Bub1, recruited to kinetochores through KNL1, recruits Mad1/Mad2 by direct linkage with Mad1.
KNL1	accumulate	BUB1	28497540	10	Here, we show that fission yeast Moa1 (meikin), which associates stably with CENP-C during meiosis I, recruits Plo1 (polo-like kinase) to the kinetochores and phosphorylates Spc7 (KNL1) to accumulate Bub1.
KNL1	recruit	BUB1	27618268	10	We, and others, recently showed that Mph1 (Mps1) phosphorylates multiple conserved MELT motifs in the Spc7 (Spc105/KNL1) protein to recruit Bub1, Bub3, and Mad3 (BubR1) to kinetochores [2-4].
KNL1	recruit	BUB1	24344188	10	The kinetochore protein KNL1 recruits Aurora Bâ€“counteracting phosphatases and the Aurora Bâ€“targeting factor Bub1, yet the consequences of KNL1 depletion on Aurora B phospho-regulation remain unknown.
KNL1	activate	BUB1	24344188	10	This region of KNL1 is also required for Bub1 kinase activity at kinetochores, suggesting that KNL1 promotes Aurora B activity through Bub1-mediated Aurora B targeting.
KNL1	activate	NDC80	22331849	1	The kinetochore-localized KMN (KNL-1/Mis12 complex/Ndc80 complex) network, which mediates microtubule attachment and scaffolds checkpoint signaling, harbors two distinct microtubule-binding activities: the load-bearing activity of the Ndc80 complex and a less well-understood activity in KNL-1.
CASP1	regulate	AIM2	23630667	14	This observation was validated by a biochemical approach thus demonstrating for the first time the existence of a negative feedback loop controlled by ASC/caspase-1 that regulates AIM2 complex formation/stability.
CASP1	mediate	AIM2	22555457	14	Francisella tularensis, the agent of tularaemia, triggers AIM2/ASC-dependent caspase-3-mediated apoptosis in caspase-1-deficient macrophages.
CASP1	correlate	AIM2	24325587	14	However, AIM2 levels were positively correlated with the expression of caspase-1 and IL-1Î² in HBV-GN patients.
CASP1	correlate	AIM2	26290184	14	Additionally, AIM2 levels were positively correlated with the expression of caspase-1, IL-1Î² and IL-18 in CHB patients, which implied that the AIM2 expression is directly correlated with the inflammatory activity associated with CHB.
CASP1	affect	AIM2	23630667	14	Caspase-1 activity affects AIM2 speck formation/stability through a negative feedback loop.
CASP1	delay	AIM2	23630667	14	Our data suggest that sublytic caspase-1 activity could delay the formation of stable AIM2 speck, an inflammasome complex associated with cell death.
CASP1	assemble	AIM2	23864729	14	Upon sensing DNA, AIM2 recruits the adaptor ASC and pro-CASP1 to assemble the AIM2 inflammasome.
CASP1	positive	AIM2	24325587	14	However, AIM2 levels were positively correlated with the expression of caspase-1 and IL-1Î² in HBV-GN patients.
CASP1	activate	AIM2	23115038	14	Activation of the AIM2 inflammasome results in autocatalytic cleavage of caspase-1, resulting in the processing and secretion of interleukin-1Î² (IL-1Î²) and IL-18, which play a crucial role in innate immune responses to F. tularensis.
CASP1	knockout	AIM2	21957143	14	Caspase-1 activation was partially impaired in NLRP3(-/-) macrophages, whereas knockdown and knockout of AIM2 resulted in a clear decrease in caspase-1 activation in response to S. pneumoniae.
CASP1	depend	AIM2	22555457	14	Francisella tularensis, the agent of tularaemia, triggers AIM2/ASC-dependent caspase-3-mediated apoptosis in caspase-1-deficient macrophages.
CASP1	form	AIM2	26583071	14	Absent in melanoma 2 (AIM2) is an essential cytosolic double-stranded DNA receptor that assembles with the adaptor, apoptosis-associated speck-like protein containing a caspase recruitment domain (ASC), and caspase-1 to form the AIM2 inflammasome, which leads to proteolytic maturation of cytokines and pyroptotic cell death.
CASP1	positive	AIM2	26290184	14	Additionally, AIM2 levels were positively correlated with the expression of caspase-1, IL-1Î² and IL-18 in CHB patients, which implied that the AIM2 expression is directly correlated with the inflammatory activity associated with CHB.
CASP1	form	AIM2	23630667	14	Our data suggest that sublytic caspase-1 activity could delay the formation of stable AIM2 speck, an inflammasome complex associated with cell death.
CASP1	mediate	CASP10	15909122	1	Further analysis revealed that caspase 10 activation is mediated via caspase 1.
CASP1	mediate	DDX58	18981155	3	Our data suggest a novel mechanism that negatively regulates RIG-I-mediated signaling activity via caspase-1-dependent secretion of RIG-I protein.
CASP1	activate	DDX58	18981155	3	Our data suggest a novel mechanism that negatively regulates RIG-I-mediated signaling activity via caspase-1-dependent secretion of RIG-I protein.
CASP1	reduce	DDX58	18981155	3	Overexpression of caspase-1 reduced cellular levels of RIG-I and inhibited RIG-I-mediated signaling activity.
CASP1	mediate	FAS	8892627	13	These results suggest that Fas-mediated apoptosis is mediated by ICE cleavage of proteolytic substrates other than IL-1beta and that IL-1beta is an endogenous inhibitor of Fas-mediated apoptosis.
CASP1	decrease	FAS	11745371	13	Proliferation of CD4(+) T cells induced by CD3-TCR and CD95 costimulation was decreased by treatments with a caspase-1 inhibitor or with neutralizing antibodies to IL-1ss, indicating a requirement for caspase-1-mediated IL-1beta processing and secretion.
CASP1	increase	FAS	8892627	13	ICE mRNA was highly expressed in SKW6.4, H-9, and HL-60 cells, and ICE-like activity increased during Fas-mediated apoptosis in SKW6.4 cells.
CASP1	activate	FAS	9925765	13	Time-course studies showed no caspase-1 activity during the activation of apoptosis in Jurkat cells by agonistic Fas antibodies.
CASP1	mediate	FAS	15649013	13	Spontaneous apoptosis of normal purified bone marrow CD34+ cells induced by granulocyte-macrophage colony-stimulating factor (GM-CSF) via the Fas pathway appears to be mediated by caspase-1 and caspase-8 activity.
CASP1	mediate	FAS	15072464	13	Caspase-1 mediates Fas-induced apoptosis and is up-regulated by interferon-gamma in human astrocytoma cells.
CASP1	mediate	FAS	7536901	13	We conclude that activation of ICE or an ICE-related protease is a critical event in Fas/APO-1-mediated cell death.
CASP1	participate	FAS	11495719	13	This study shows that caspase-1 participates in Fas-mediated apoptosis of epithelial cells by initiating the caspase cascade.
CASP1	critical	FAS	7536901	13	We conclude that activation of ICE or an ICE-related protease is a critical event in Fas/APO-1-mediated cell death.
CASP1	suppress	FAS	10852976	13	Furthermore, specific inhibitors for caspase-3 and caspase-8 but not caspase-1 suppressed Fas-induced apoptosis of RA synoviocytes in a dose- and time-dependent manner.
CASP1	reduce	FAS	23590971	13	Treatments with inhibitors of caspase-1 and Stat3 reduce the Fas-signal-associated induction of RORÎ³t, IL-17A, and IL-17F, as well as the phosphorylation of Stat3.
CASP1	prevent	FAS	11069054	13	Interestingly, PCD elicited via LAIR-1 was not blocked by different caspase inhibitors, at variance with apoptosis induced via CD95/Fas, which was prevented by the caspase-1 and caspase-8 specific inhibitors.
CASP1	enhance	FAS	10799503	13	The prodomain of caspase-1 enhances Fas-mediated apoptosis through facilitation of caspase-8 activation.
CASP1	block	IL1RN	28547650	1	A caspase-1 inhibitor was used to block caspase-1's enzymatic function and an interleukin 1 receptor antagonist (IL-1RA) to prevent any possible secondary effects of IL-1Î².
CASP1	important	IRF1	12680251	1	These results suggested the importance of both IRF-1 and STAT1 in high-dose ATRA-induced activation of caspase-1.
CASP1	express	MLKL	27811014	1	Furthermore, we studied their expression patterns in mice with lupus-like systemic autoimmunity, which revealed that the expression of MLKL, GPX4 and PARP1 significantly increased in the spleen along disease progression and CASP1, RIPK1, RIPK3 and CYPD were higher at the earlier stages but were significantly decreased in the later stages.
CASP1	abrogate	MT1JP	25887904	2	Inhibition of cathepsin B/D, cathepsin L, or caspase-1 activity significantly abrogated the IL-32Î³-mediated reduction in the number of intracellular MTB and of the percentage of GFP-MTB-infected macrophages.
CASP1	secrete	MT1JP	22911706	2	Surprisingly, caspase-1/11-deficient BMDCs still secreted residual levels of IL-1Î²and IL-18 upon Mtb infection which was abolished in cells infected with the esxA Mtb mutant.
CASP1	role	NOD2	18322214	4	Furthermore, the work provides evidence for distinct roles of Nod2 and Cryopyrin in the regulation of MDP-induced caspase-1 activation and IL-1beta secretion.
CASP1	involve	NOD2	18157816	4	Although it is known that NOD2 mediates cytokine responses to muramyl dipeptide (MDP), it is yet unclear whether NOD2 stimulation mediates only transcription of pro-IL-1beta mRNA, or whether NOD2 is also involved in the activation of caspase-1 and release of active IL-1beta.
CASP1	mediate	NOD2	18157816	4	The synergy in IL-1beta production between NOD2 and TLR is mediated at post-translational level in a caspase-1-dependent manner, which indirectly suggests that NOD2 also induces caspase-1 activation.
CASP1	synergize	NOD2	18157816	4	This demonstrates that both caspase-1-dependent and -independent mechanisms are involved in the synergy between NOD2 and TLR.
CASP1	associate	TNFAIP3	25607459	1	In normal cells, A20 constitutively associates with caspase-1 and pro-IL-1Î², and NLRP3 activation further promotes A20 recruitment to the inflammasome.
CASP10	inhibit	FAS	9045686	3	A functional role for FLICE2 is suggested by the finding that an active site mutant of FLICE2 inhibits CD95 and tumor necrosis factor receptor-mediated apoptosis.
CASP10	serve	FAS	15772077	3	Altogether, our data strongly suggest that caspase-10 can serve as an initiator caspase in Fas signaling leading to Bid processing, caspase cascade activation, and apoptosis.
CASP10	participate	FAS	12906772	3	Caspase-8 and caspase-10 participate in the protease cascade following cell surface CD95 engagement by its ligand.
CASP10	target	TNFSF10	22926077	2	Caspase-10, a particular TRAIL target, was increased in trauma patients' T cells with concomitantly elevated plasma TRAIL levels.
CASP10	sensitize	TNFSF10	15767684	2	Here we show that expression of caspase-10 sensitizes MCF-7 breast carcinoma cells to TRAIL- but not tumor necrosis factor (TNF)-induced apoptosis.
CCL2	express	ABCA1	23402987	2	MCP-1 decreased the cell-surface protein expression of ABCA1, ABCG1, and SR-BI in dose-dependent and time-dependent manners, as measured using cell-surface biotinylation.
CCL2	decrease	ABCA1	23402987	2	MCP-1 decreased the cell-surface protein expression of ABCA1, ABCG1, and SR-BI in dose-dependent and time-dependent manners, as measured using cell-surface biotinylation.
CCL2	proliferate	CCNA2	12234797	2	Immunohistochemistry and Western blot analysis revealed that MCP-1 increased both proliferating nuclear cell antigen and cyclin A expression.
CCL2	increase	CCNA2	12234797	2	Immunohistochemistry and Western blot analysis revealed that MCP-1 increased both proliferating nuclear cell antigen and cyclin A expression.
CCL2	correlate	CXCL10	24451065	8	More importantly, high STAT1 levels appeared as an enhancer of CCL2 and CXCL10 as indicated by the significantly stronger correlation of CCL2 and CXCL10 with IFN score in high STAT1 patient visits relative to low STAT1 patient visits.
CCL2	correlate	CXCL10	25961500	8	IP-10 levels were positively correlated with levels of alanine aminotransferase, hs-CRP, MDA, MCP-1, and TNF-Î± as well as HOMA-IR values.
CCL2	correlate	CXCL10	28648091	8	CXCL9 was also strongly correlated with CXCL10 and both CXCL9 and CXCL10 were moderately correlated with CCL2 and CCL5 levels, in both HAM/TSP and asymptomatic groups.
CCL2	involve	CXCL10	11784351	8	CXCL10 may be involved in the maintenance of intrathecal inflammation whereas CCL2 correlates negatively with measures of inflammation, suggesting differential involvement of CXCL10 and CCL2 in CNS inflammation.
CCL2	correlate	CXCL10	26927615	8	Correlation analysis revealed a significant negative correlation between CD4+Foxp3+ regulatory T-cells and MCP-1, MIP-1Î² and IP-10 in CFA stimulated with 1,25(OH)2D3 treated cells (p<0.05).
CCL2	secrete	CXCL10	18535166	8	Furthermore, myoblasts can secrete MCP-1, eotaxin, and IP-10, while treatment with MCP-1 caused secretion of IL-1beta, eotaxin and IP-10.
CCL2	positive	CXCL10	25961500	8	IP-10 levels were positively correlated with levels of alanine aminotransferase, hs-CRP, MDA, MCP-1, and TNF-Î± as well as HOMA-IR values.
CCL2	cause	CXCL10	18535166	8	Furthermore, myoblasts can secrete MCP-1, eotaxin, and IP-10, while treatment with MCP-1 caused secretion of IL-1beta, eotaxin and IP-10.
CCL2	promote	FAS	20179890	3	FACS and Western blot analysis results in the present study indicated that MCP-1 promoted the expression of proapoptotic proteins Bax and Fas and inhibited the expression of antiapoptotic protein Bcl-2.
CCL2	express	FAS	20179890	3	FACS and Western blot analysis results in the present study indicated that MCP-1 promoted the expression of proapoptotic proteins Bax and Fas and inhibited the expression of antiapoptotic protein Bcl-2.
CCL2	involve	FAS	20179890	3	The present study was aimed to investigate whether Bcl-2, Fas and Bax are involved in monocyte chemotacitic protein-1 (MCP-1)-induced apoptosis of human umbilical vein endothelial cells (hUVECs).
CCL2	induce	FFAR2	28322790	2	Furthermore, SCFA-mediated inhibition of MCP-1 expression was significantly blocked by siRNA-induced gene silencing of GPR41 and GPR43.
CCL2	silence	FFAR2	28322790	2	Furthermore, SCFA-mediated inhibition of MCP-1 expression was significantly blocked by siRNA-induced gene silencing of GPR41 and GPR43.
CCL2	activate	JAK2	9670957	3	Using the Mono Mac 1 monocytic cell line, we show that monocyte chemotactic protein 1 (MCP-1) triggers activation of the Janus kinase 2 (JAK2)/STAT3 pathway and CCR2 receptor tyrosine phosphorylation.
CCL2	activate	JAK2	11455205	3	The activation of the JAK2/signal transducer and activator of transcription 3 pathway by MCP-1 in addition to the MAPK pathway by 5-HT may explain the potentiating effect of MCP-1 on 5-HT-induced mitogenesis.
CCL2	trigger	JAK2	9670957	3	The chemokine monocyte chemotactic protein 1 triggers Janus kinase 2 activation and tyrosine phosphorylation of the CCR2B receptor.
CCL2	role	STAT1	12388243	4	The role of STAT1 in the regulation of the IL-4-induced MCP-1 gene expression was further confirmed in HUVEC transfected with a reporter construct of the MCP-1 promoter with a mutated STAT1 binding site.
CCL2	result	STAT1	23376114	4	Acute CCl4 intoxication showed increased liver damage in LCN2(-/-) mice indicated by higher levels of aminotransferases, and increased expression of inflammatory cytokines and chemokines such as IL-1Î², IL-6, TNF-Î± and MCP-1/CCL2, resulting in sustained activation of STAT1, STAT3 and JNK pathways.
CCL2	involve	STAT1	19404962	4	In U2OS cells, STAT-1 and STAT-3 were involved in OSM-stimulated CCL2 expression, and both the phosphatidylinositol 3-kinase/Akt and MEK/ERK pathways were implicated in the activation of these STATs.
CCL2	lead	STAT1	26045772	4	Collectively, our data provide compelling evidence on the association between hypoxia and inflammation triggered by hypoxia and then mediated by MCP-1/miR-98/IL-6/p38 regulatory loop, which leads to hASMCs apoptosis via Stat1 activation to contribute to AAA formation and progression.
CCL2	suppress	TNFSF10	28212753	1	TRAIL-R suppression in tumor cells impaired CCL2 production and diminished both lung MDSC presence and tumor growth.
CCNA2	regulate	BRCA2	26387543	1	These findings indicate that the interplay between cyclin D1 and other cyclins such as cyclin A regulates DNA integrity through RAD51 interaction with the BRCA2 C-terminal domain.
CCNA2	interact	CDC6	9889196	9	CDC6 interacts specifically with the active Cyclin A/CDK2 complex in vitro and in vivo, but not with Cyclin E or Cyclin B kinase complexes.
CCNA2	affect	CDC6	10491086	9	Cyclin A-dependent kinase activity affects chromatin binding of ORC, Cdc6, and MCM in egg extracts of Xenopus laevis.
CCNA2	mediate	CDC6	9889196	9	In agreement with CDC6 phosphorylation being specifically mediated by Cyclin A/CDK2, we show that ectopic expression of Cyclin A, but not of Cyclin E, leads to rapid relocalization of CDC6 from the nucleus to the cytoplasm.
CCNA2	recruit	CDC6	28447620	9	We show herein that the DNA replication licensing factor Cdc6 is recruited to the proximal side of the centrioles via cyclin A to negatively regulate centrosome duplication by binding and inhibiting the cartwheel protein Sas-6 from forming a stable complex with another centriole duplication core protein, STIL.
CCNA2	bind	CDC6	10491086	9	Cyclin A-dependent kinase activity affects chromatin binding of ORC, Cdc6, and MCM in egg extracts of Xenopus laevis.
CCNA2	find	CDC6	19343071	9	Here we show that, in late G1 and early S phase, CDC6 is found in a complex also containing Cyclin A, cyclin-dependent kinase (CDK)-2 and the acetyltransferase general control nonderepressible 5 (GCN5).
CCNA2	alter	CDC6	14749377	9	Overexpression of cyclin A is unable to alter the nuclear localization of Cdc6.
CCNA2	phosphorylate	CDC6	9889196	9	Phosphorylation of mammalian CDC6 by cyclin A/CDK2 regulates its subcellular localization.
CCNA2	phosphorylate	CDC6	16081423	9	Both cyclin A/Cdk2 and Cdk1 efficiently phosphorylated the CDP/Cux(Cdc6) mutant and inhibited its DNA binding activity.
CCNA2	heighten	CXCL10	16382022	2	The expression of IP-10 and SD components was heightened by the treatment of siRNA of cyclin A, whereas these expressions were lowered by the treatment of siRNA of p27(Kip1).
CCNA2	express	CXCL10	16382022	2	The expression of IP-10 and SD components was heightened by the treatment of siRNA of cyclin A, whereas these expressions were lowered by the treatment of siRNA of p27(Kip1).
CCNA2	stimulate	MYBL2	10645009	29	We have shown previously that the activity of B-Myb is stimulated by cyclin A/Cdk2-dependent phosphorylation of the carboxyl-terminus of B-Myb.
CCNA2	cause	MYBL2	10871850	29	We have previously shown that B-Myb activity is cell cycle regulated and it is controlled by the antagonistic effects of cyclin D1 and A. Here we show that ectopic expression of cyclin A causes a pronounced reduction of B-Myb protein level.
CCNA2	ubiquitinate	MYBL2	10871850	29	We provide evidence that in addition to triggering B-Myb activity an important effect of cyclin A is to facilitate multiple ubiquitination of B-Myb.
CCNA2	phosphorylate	MYBL2	11781832	29	B-MYB gene expression is growth regulated and B-MYB protein is phosphorylated during S phase by cyclin A or E/cdk2 kinase, resulting in augmented transactivating potential.
CCNA2	prevent	MYBL2	15615710	29	Recently, we demonstrated that cyclin A-Cdk2 prevents B-Myb-mediated repression of collagen promoter activity.
CCNA2	effect	MYBL2	12673206	29	Here, we have tested the effects of cyclin A on the ability of B-Myb to repress.
CCNA2	phosphorylate	MYBL2	15922873	29	Previous work has shown that B-Myb is phosphorylated at several sites by cyclin A/Cdk2 in the early S-phase.
CCNA2	regulate	MYBL2	12673206	29	B-Myb repressor function is regulated by cyclin A phosphorylation and sequences within the C-terminal domain.
CCNA2	activate	MYBL2	14973551	29	Previous work has shown that the activity of B-Myb is stimulated by cyclin A/Cdk2-dependent phosphorylation whereas interaction of B-Myb with cyclin D1 inhibits its activity.
CCNA2	activate	MYBL2	9012818	29	In this report we provide evidence that the product of the human B-myb gene can be activated in vivo by coexpression with cyclin A or cyclin E. Transfection studies showed that B-MYB was a weak transcriptional activator in SAOS-2 cells and was unable to promote their proliferation.
CCNA2	stimulate	MYBL2	14973551	29	Previous work has shown that the activity of B-Myb is stimulated by cyclin A/Cdk2-dependent phosphorylation whereas interaction of B-Myb with cyclin D1 inhibits its activity.
CCNA2	stabilize	MYBL2	12673206	29	Furthermore, the stability of the mutant B-Myb protein was largely unaffected by cyclin A, although ectopic expression of cyclin A enhanced the rate of decay of wild-type B-Myb protein.
CCNA2	synergize	MYBL2	9188859	29	Finally, we showed that B-Myb synergises with cyclin A to promote U-2 OS cells into S-phase.
CCNA2	activate	MYBL2	9428611	29	We show that the cell cycle regulators cyclin A and cyclin E activate B-Myb by eradicating the inhibition mediated by its carboxy-terminus.
CCNA2	reduce	MYBL2	10871850	29	We have previously shown that B-Myb activity is cell cycle regulated and it is controlled by the antagonistic effects of cyclin D1 and A. Here we show that ectopic expression of cyclin A causes a pronounced reduction of B-Myb protein level.
CCNA2	activate	MYBL2	9094315	29	Phosphorylation and activation of B-Myb by cyclin A-Cdk2.
CCNA2	facilitate	MYBL2	10871850	29	We provide evidence that in addition to triggering B-Myb activity an important effect of cyclin A is to facilitate multiple ubiquitination of B-Myb.
CCNA2	carboxylate	MYBL2	10645009	29	We have shown previously that the activity of B-Myb is stimulated by cyclin A/Cdk2-dependent phosphorylation of the carboxyl-terminus of B-Myb.
CCNA2	carboxylate	MYBL2	11114719	29	Recent studies showed that full-length B-Myb containing the exon 9A encoded amino acids is a cell cycle regulated transcription factor whose activity is stimulated by cyclin A/Cdk 2-dependent phosphorylation at the carboxyl-terminus of B-Myb.
CCNA2	activate	MYBL2	14625684	29	Transcriptional activity of B-Myb is substantially enhanced in S phase through modification by cyclin A/cdk2, and the evidence points squarely to the major role being played by B-Myb during this phase of the cell cycle.
CCNA2	reverse	MYBL2	15615710	29	Ectopic cyclin A expression reversed the ability of B-Myb to repress elastin gene promoter activity in adult SMCs.
CCNA2	enhance	MYBL2	12673206	29	Furthermore, the stability of the mutant B-Myb protein was largely unaffected by cyclin A, although ectopic expression of cyclin A enhanced the rate of decay of wild-type B-Myb protein.
CCNA2	activate	MYBL2	10645009	29	We have shown previously that the activity of B-Myb is stimulated by cyclin A/Cdk2-dependent phosphorylation of the carboxyl-terminus of B-Myb.
CCNA2	enhance	MYBL2	14625684	29	Transcriptional activity of B-Myb is substantially enhanced in S phase through modification by cyclin A/cdk2, and the evidence points squarely to the major role being played by B-Myb during this phase of the cell cycle.
CCNA2	enhance	MYBL2	9188859	29	B-Myb function can be markedly enhanced by cyclin A-dependent kinase and protein truncation.
CCNA2	impair	MYBL2	11423988	29	Inhibition of cyclin A/Cdk2 phosphorylation impairs B-Myb transactivation function without affecting interactions with DNA or the CBP coactivator.
CCNA2	phosphorylate	MYBL2	12673206	29	Recently, phosphorylation of B-Myb by cyclin A was shown to enhance greatly its ability to transactivate.
CCNA2	interact	MYBL2	14973551	29	Previous work has shown that the activity of B-Myb is stimulated by cyclin A/Cdk2-dependent phosphorylation whereas interaction of B-Myb with cyclin D1 inhibits its activity.
CCNA2	compete	MYBL2	12947099	29	Consistent with this, B-Myb competed with cyclin A2 for binding to p57(KIP2), resulting in release of active cyclin/Cdk2 kinase.
CCNA2	promote	WEE1	20347419	2	This system also exhibits a complex response to cyclin A. Cyclin A promotes WEE1 phosphorylation to weaken the negative feedback loop and primes mitotic entry through cyclin B. This observation explains the requirement of both cyclin A and cyclin B to initiate mitosis in somatic cells.
CCNA2	inhibit	WEE1	19858290	2	RXL1 and T239 mutants each mediated greater Cdk phosphorylation and G(2)/M inhibition than the wild type, suggesting that cyclin A/Cdk complexes inhibit human Wee1 through these sites.
CCNB2	correlate	MELK	22945237	2	The gene maternal embryonic leucine zipper kinase (MELK) was identified to be highly correlated with cell cycle genes like UBE2C, TOP2A, CCNB2, and AURKB.
CCNB2	identify	MELK	22945237	2	The gene maternal embryonic leucine zipper kinase (MELK) was identified to be highly correlated with cell cycle genes like UBE2C, TOP2A, CCNB2, and AURKB.
CCR1	decrease	CCL2	10542238	1	Replacement of the first extracellular loop of CCR2 with the corresponding region of CCR1 decreased the MCP-1 binding affinity about 10-fold and prevented transmembrane signaling.
CCR1	correlate	CXCL10	17444276	2	First studies on acute renal transplant rejection demonstrated the involvement of CC-chemokines, such as RANTES, MIP-1alpha, MIP-1beta and MCP-1, as well as CXC-chemokines such as IL-8 and IP-10, correlating with expression of the corresponding chemokine receptors, CCR1, CCR5 and CCR2 as well as CXCR3.
CCR1	elevate	CXCL10	10940928	2	CCR1(+/+) mice showed elevated brain mRNA for the chemokines immune protein (IP)-10, RANTES and monocyte chemoattractant protein-1 prior to disease onset, whereas only IP-10 mRNA was elevated in CCR1(-/-) mice.
CD274	increase	BRCA2	27797936	1	Finally, IL-6 and PD-L1 blockade increased overall survival in KPC-Brca2 mice compared with isotype controls (p=0.0012).
CD274	correlate	CD38	28395442	1	The correlations of PD-1/PD-L1 expression with disease stage, CD38 expression, ZAP-70 expression, chromosome karyotype abnormality and Î²(2)-MG expression were analyzed.
CD274	amplify	JAK2	26762740	1	PD-L1 Is Upregulated by Simultaneous Amplification of the PD-L1 and JAK2 Genes in Non-Small Cell Lung Cancer.
CD274	effect	PDCD1LG2	15598424	12	Blockade of PD-L1 alone had more effect than PD-L2, consistent with its higher expression on ex vivo dendritic cells; furthermore, anti-PD-L1 plus anti-PD-L2 resulted in the greatest enhancement.
CD274	alter	PDCD1LG2	27069084	12	In cHL, chromosome 9p24.1/PD-L1/PD-L2 alterations increase the abundance of the PD-1 ligands, PD-L1 and PD-L2, and their further induction through Janus kinase 2-signal transducers and activators of transcription signaling.
CD274	correlate	PDCD1LG2	28619999	12	The prevalence and distribution of PD-L2 correlated significantly with PD-L1 ( = 0.0012-<0.0001); however, PD-L2 was detected in the absence of PD-L1 in some tumor types.
CD274	bind	PDCD1LG2	20587542	12	PD-L1 and PD-L2 bound PD-1 with comparable affinities, but striking differences were observed at the level of the association and dissociation characteristics.
CD274	bind	PDCD1LG2	12719480	12	Our results reveal unique binding characteristics of B7-H1 and B7-DC and provide direct evidence for an independent costimulatory receptor other than PD-1.
CD274	detect	PDCD1LG2	28619999	12	The prevalence and distribution of PD-L2 correlated significantly with PD-L1 ( = 0.0012-<0.0001); however, PD-L2 was detected in the absence of PD-L1 in some tumor types.
CD274	bind	PDCD1LG2	12893276	12	Differential binding properties of B7-H1 and B7-DC to programmed death-1.
CD274	interact	PDCD1LG2	20587542	12	These data further emphasize the differential molecular mechanisms of interaction of PD-L1 and PD-L2 with PD-1, and suggest possible new approach for the therapy of chronic infection, cancer and transplantation.
CD274	bind	PDCD1LG2	17156728	12	For instance, B7.1/CD80 and B7.2/CD86 interact both with CD28 and CTLA-4 ; PDL1 and PDL2 bind to PD-1.
CD274	correlate	PDCD1LG2	26541326	12	In this study, we investigate the correlation between PD-L1 and PD-L2 protein expressions with clinical and pathologic features and disease-free survival and overall survival.
CD274	express	PDCD1LG2	24015822	12	Conversely, low CD80 expression by APCs, along with increased PD-1 and PD-L2 expression in PD-L1-/- mice suggests alternative T cell signaling pathways, leading to a suppressor phenotype.
CD274	increase	PDCD1LG2	27069084	12	In cHL, chromosome 9p24.1/PD-L1/PD-L2 alterations increase the abundance of the PD-1 ligands, PD-L1 and PD-L2, and their further induction through Janus kinase 2-signal transducers and activators of transcription signaling.
CD274	depend	STAT1	12697896	4	PD-L1 up-regulation depends on TLR4 and STAT1, whereas PD-L2 expression depends on IL-4R alpha and STAT6.
CD274	link	STAT1	26387142	4	In the combined TH/TP/HP treatment group, in multivariate analysis, higher expression of PD1, MHC2, and STAT1 were linked with pCRB, and higher PDL1, MHC1, or IF-I to lower pCRB.
CD274	involve	STAT1	28112370	4	These results suggest that i) the JAK2/STAT1 pathway is involved in the anticancer agent-mediated PD-L1 transcription; and ii) the anticancer agents altered the tumor immune response which may induce tumor immune escape.
CD274	associate	STAT1	23403048	4	Gain-of-function STAT1 mutations are associated with PD-L1 overexpression and a defect in B-cell survival.
CD274	synergize	TNFRSF9	21742975	1	4-1BB signaling synergizes with programmed death ligand 1 blockade to augment CD8 T cell responses during chronic viral infection.
CD274	induce	TNFSF10	27622071	3	In conclusion, combining PD-L1 checkpoint inhibition with TRAIL-mediated induction of apoptosis using anti-PD-L1:TRAIL yields promising multi-fold and mutually reinforcing anticancer activity that may be exploited to enhance the efficacy of therapeutic PD-L1/PD-1 checkpoint inhibition.
CD274	target	TNFSF10	27622071	3	Programmed Death Ligand 1 (PD-L1)-targeted TRAIL combines PD-L1-mediated checkpoint inhibition with TRAIL-mediated apoptosis induction.
CD274	mediate	TNFSF10	27622071	3	Of note, elevated levels of IFNÎ³ further upregulated PD-L1 on cancer cells and simultaneously sensitized cancer cells to TRAIL-mediated apoptosis by anti-PD-L1:TRAIL.
CD2AP	effect	MT1JP	26038290	1	The effect of CMS on the ultrastructure of MTB was also determined.
CD38	express	CCL2	21625615	2	We show that the local expression of the chemokine MCP-1 was attenuated in CD38-deficient mice compared with wildtype mice after focal cerebral ischemia and reperfusion.
CD38	attenuate	CCL2	21625615	2	We show that the local expression of the chemokine MCP-1 was attenuated in CD38-deficient mice compared with wildtype mice after focal cerebral ischemia and reperfusion.
CD38	higher	CD274	28395442	2	â‘£The expression of PD-L1 was higher in CD38(+)group, ZAP-70(+)group, and poor prognosis group, as compared to that in CD38(-)group ( =0.002) , in ZAP-70(-)group ( <0.001) , in good prognosis group ( =0.023) .
CD38	express	CD274	28395442	2	â‘£The expression of PD-L1 was higher in CD38(+)group, ZAP-70(+)group, and poor prognosis group, as compared to that in CD38(-)group ( =0.002) , in ZAP-70(-)group ( <0.001) , in good prognosis group ( =0.023) .
CD38	express	CYSLTR1	28623130	1	The majority of the single leukemic BCR-ABL CD34 CD38 cells expressed cysteinyl leukotriene receptors CYSLT1 and CYSLT2.
CD38	express	DLGAP5	17322106	1	Similarly, Dlg7 was expressed in normal purified umbilical cord blood CD34+CD38- progenitors but not in the more committed CD34+CD38+ population.
CD38	correlate	FAS	11255269	5	Fas values were directly correlated to CD38; both Fas and bcl-2 were directly related to CD71 and inversely to CD34.
CD38	function	FAS	9389707	5	Functional expression of Fas (CD95) in acute myeloid leukemia cells in the context of CD34 and CD38 expression: possible correlation with sensitivity to chemotherapy.
CD38	role	FAS	10480434	5	Role of CD95/Fas and its ligand in the regulation of the growth of human CD34(++)CD38(-) fetal liver cells.
CD38	express	FAS	9389707	5	Functional expression of Fas (CD95) in acute myeloid leukemia cells in the context of CD34 and CD38 expression: possible correlation with sensitivity to chemotherapy.
CD38	express	FAS	11787876	5	Flowcytometry was performed to evaluate membrane expression of Fas in combination with the activation markers CD25, HLA-DR and CD38 on, respectively, CD4+, CD8+ and CD19+ lymphocytes of SLE patients with inactive (n = 20) and with active disease (n = 13).
CD38	associate	IRF4	20090783	1	Variant IRF4/MUM1 associates with CD38 status and treatment-free survival in chronic lymphocytic leukaemia.
CD38	induce	PRDM1	16895557	3	Intriguingly, among genes, the retroviral induction of Blimp-1 and Aid in CD38-activated B cells could induce IL-4-dependent maturation to Syndecan-1+ antibody-secreting cells and micro to gamma 1 CSR, respectively, in CD38-activated B cells.
CD38	induce	PRDM1	16143305	3	Interestingly, the addition of 8-mercaptoguanosine (8-SGuo) with IL-4 to the culture of CD38-activated B cells can induce mu to gamma1 CSR, Blimp-1 expression, and IgG1 production.
CD38	express	PRDM1	16143305	3	IL-5 induces AID and Blimp-1 expression in CD38- and CD40-activated B-2 cells, leading to mu to gamma1 CSR at DNA level and IgG1 production.
CDC6	interact	CCL2	21383955	1	Reciprocal immunoprecipitation analysis showed that MCP1 interacted with Cdc6, ORC2, ORC4, MCM2, MCM3 and MCM7, with Cdc45 and PCNA.
CDC6	accumulate	CCNA2	16153703	1	APC/C-dependent Cdc6 proteolysis prevents pre-RC assembly in quiescent cells and, when cells reenter the cell cycle from quiescence, CDK-dependent Cdc6 stabilization allows Cdc6 to accumulate before the licensing inhibitors geminin and cyclin A which are also APC/C substrates.
CDC6	depend	DTL	24434580	1	Similar to Cdt1, nuclear clearance of Cdc6 depends on an N-terminal PIP-box and the Cdt2-containing CRL4 complex.
CDC6	bind	PLK1	21041660	1	Binding between Cdc6 and Plk1 occurs through the polo-box domain of Plk1, and Cdc6 is phosphorylated by Plk1 on T37.
CEACAM1	regulate	FAS	23499736	1	CEACAM1 regulates Fas-mediated apoptosis in Jurkat T-cells via its interaction with Î²-catenin.
CENPE	bind	CENPF	23892111	2	The microtubule binding properties of CENP-E's C-terminus and CENP-F.
CENPE	reveal	CENPF	9763420	2	Characterization of the kinetochore binding domain of CENP-E reveals interactions with the kinetochore proteins CENP-F and hBUBR1.
CENPE	interact	KIF18A	19625775	4	Co-immunoprecipitation revealed that KIF18A physically interacted with CENP-E and BubR1 during mitosis.
CENPE	mediate	KIF18A	19625775	4	Defects in chromosome congression and mitotic progression in KIF18A-deficient cells are partly mediated through impaired functions of CENP-E.
CENPE	interact	KIF18A	20981276	4	KIF18A physically interacts with BubR1 and CENP-E, and this interaction is modulated during mitosis.
CENPE	result	KIF18A	19625775	4	Downregulation of CENP-E as the result of KIF18A silencing was not due to reduced transcription but primarily due to the enhanced protein degradation.
CENPE	bind	NDC80	23892111	1	CENP-E's C-terminus and CENP-F's N-terminus bind microtubules with similar affinity to the well-characterized Ndc80 complex, while CENP-F's C-terminus shows much lower affinity.
CENPF	interact	BUB1	20660191	1	Therefore, the interaction between LANA and the kinetochore proteins CENP-F and Bub1 is important for KSHV genome tethering and its segregation to new daughter cells, with Bub1 potentially playing a more critical role in the long-term persistence of the viral genome in the infected cell.
CENPF	bind	NDC80	23892111	1	CENP-E's C-terminus and CENP-F's N-terminus bind microtubules with similar affinity to the well-characterized Ndc80 complex, while CENP-F's C-terminus shows much lower affinity.
CEP55	bind	KIF23	16790497	1	Cep55 directly binds to MKLP1 in vitro and associates with the MKLP1-MgcRacGAP centralspindlin complex in vivo.
CEP55	target	MYBL2	28061449	1	We demonstrate that six mitotic kinesins and two microtubule-associated non-motor proteins (MAPs) CEP55 and PRC1 are direct transcriptional targets of MuvB, B-MYB and FOXM1 in breast cancer cells.
CEP55	repress	PLK1	22184120	2	Down-regulation of expression of Cep55 was accompanied by repression of polo-like kinase 1 (Plk1) levels due to p53 induction.
CEP55	degrade	PLK1	21079244	2	Only once Plk1 is degraded can Cep55 target to the midbody and promote abscission.
CHMP5	conjugate	ISG15	21543490	1	ISG15 is conjugated to two different LIP5-ESCRT-III-binding charged multivesicular body proteins, CHMP2A and CHMP5.
CLSPN	require	PLK1	16885022	1	In vitro ubiquitylation of Claspin requires betaTrCP, Plk1, and an intact DSGxxS degron.
CLSPN	activate	WEE1	18662541	1	This process induces the stabilization of Claspin, an activator of the DNA-damage checkpoint, and Wee1, an inhibitor of cell-cycle progression, and allows an efficient G2 checkpoint.
CMPK2	convert	MT1JP	23874203	1	Thus, knock down of Ndk converted Mtb into a pro-apoptotic mutant strain that has a phenotype of increased susceptibility to intracellular killing and reduced virulence in vivo.
CXCL10	correlate	CCL2	22385239	13	Among T1AD, we found a positive correlation between CXCL10 and CCL-2 (r = 0Â·80; P = 0Â·000), IL-8 and TNF-Î± (r = 0Â·60; P = 0Â·000); IL-8 and IL-12 (r = 0Â·57; P = 0Â·001) and TNF-Î± and IL-12 (r = 0Â·93; P = 0Â·000).
CXCL10	result	CCL2	15026621	13	We found that treatment with the chemokine IP-10 resulted in significant increases in the amount of MIP-1alpha and MCP-1/JE released from murine mammary cells.
CXCL10	produce	CCL2	8973621	13	IP-10 and MCP-1 produced about a four-fold increase in MCP-1 and cyclophilin B mRNA expression, but did not affect IP-10 mRNA.
CXCL10	trigger	CCL2	15026621	13	Estrogen co-treatment significantly blocked the ability of IP-10 to trigger the release of MIP-1alpha and MCP-1/JE.
CXCL10	regulate	CCL2	15565863	13	These findings suggest that IP-10 regulates the initial influx of T cells into proislet allografts, MCP-1/CCR2 signaling controls initial macrophage entry, and the MIP-1alpha, MIP-1beta, and RANTES/CCR5 pathway contributes to the rejection response by subsequently amplifying the recruitment of T cell subpopulations required for graft destruction.
CXCL10	correlate	CCL2	23490191	13	MCP-1 levels were significantly correlated with MIP-1Î² and IP-10 before and after IVTA.
CXCL10	correlate	CCL2	16130407	13	IP-10 correlated IL-18, IL-6, TNF-alpha and MCP-1.
CXCL10	upregulate	CCL2	9452827	13	The up-regulation of MCP-1 was relatively specific as a closely related mRNA encoding IP-10 was not significantly increased.
CXCL10	elevate	CCL2	27375180	13	CCL2 level is elevated with metabolic syndrome and CXCL10 level is correlated with visceral fat area in obese children.
CXCL10	release	CCL2	15026621	13	Estrogen co-treatment significantly blocked the ability of IP-10 to trigger the release of MIP-1alpha and MCP-1/JE.
CXCL10	express	CCL2	20500551	13	This study suggests that CCL2 expressed by Schwann cells and CXCL10 expressed by endoneurial endothelial cells may induce F4/80+ macrophage and CD3+ T cell-mediated inflammation and demyelination in sm-EAN.
CXCL10	inhibit	CCL2	7531729	13	We have therefore characterized RANTES, MIP-1 alpha, MIP-1 beta, CTAP III, PF4, IL-8, and IP-10 as inhibitors of MCAF-induced histamine release.
CXCL10	reduce	CCL2	11154399	13	In conclusion, the present study has shown that P. gingivalis-specific T cells, monocytes and B cells produce chemokines in response to P. gingivalis outer membrane antigens, IP-10 being predominant, with MCP-1 being significantly reduced in comparison with IP-10, MIP-1 alpha and RANTES.
CXCL10	heighten	CCNA2	16382022	2	Proteinuric rats subjected to anti-IP-10 mAb treatment displayed a heightened expression of cyclin A from the early phase of the disease, which indicates that the anti-IP-10 mAb treatment exacerbates podocyte injury by disturbing the cell-cycle balance.
CXCL10	express	CCNA2	16382022	2	Proteinuric rats subjected to anti-IP-10 mAb treatment displayed a heightened expression of cyclin A from the early phase of the disease, which indicates that the anti-IP-10 mAb treatment exacerbates podocyte injury by disturbing the cell-cycle balance.
CXCL10	knockdown	DDX58	28109979	2	Poly IC-induced expression of CXCL10 and CCL5 was decreased by knockdown of RIG-I.
CXCL10	involve	DDX58	24630834	2	RNA interference experiments revealed that all of ISG54, ISG56, RIG-I and MDA5 were involved in the poly IC-induced expression of a chemokine CXCL10.
CXCL10	involve	IFIH1	24630834	1	RNA interference experiments revealed that all of ISG54, ISG56, RIG-I and MDA5 were involved in the poly IC-induced expression of a chemokine CXCL10.
CXCL10	involve	IFIT1	24630834	3	RNA interference experiments revealed that all of ISG54, ISG56, RIG-I and MDA5 were involved in the poly IC-induced expression of a chemokine CXCL10.
CXCL10	involve	IFIT1	23363937	3	ISG56 is involved in the expression of MDA5, RIG-I, CXCL10 and CCL5, and ISG56 and MDA5 may constitute a positive-feedback loop.
CXCL10	knockdown	IFIT1	23363937	3	ISG56 induction was inhibited by knockdown of TLR3 or IFN-Î², and knockdown of ISG56 resulted in the decreased expression of MDA5, RIG-I, CXCL10 and CCL5.
CXCL10	involve	IFIT2	24630834	2	RNA interference experiments revealed that all of ISG54, ISG56, RIG-I and MDA5 were involved in the poly IC-induced expression of a chemokine CXCL10.
CXCL10	activate	IFIT2	8436826	2	We have taken advantage of two well defined systems: the transcriptional activation of the cellular genes ISG-54 by IFN-alpha and IP-10 by IFN-gamma.
CXCL10	involve	IFIT3	26423178	1	RNA interference experiments showed that the induction of ISG60 by poly IC was mediated by TLR3, IFN-Î², ISG56 and ISG54, whereas ISG60 is involved in poly IC-induced expression of ISG56, ISG54 and a chemokine CXCL10.
CXCL10	effect	IRF1	19880820	3	We conclude that HRV-16-induced CXCL10 production is dependent upon IRF-1, and that the MEK1 pathway-dependent suppression of CXCL10 expression is also mediated via effects on IRF-1.
CXCL10	role	IRF1	19880820	3	Using primary human bronchial epithelial cells (HBEs) and the BEAS-2B bronchial epithelial cell line, we have further evaluated the role of IRF-1 in HRV-16-induced epithelial CXCL10 production.
CXCL10	involve	IRF1	19880820	3	Knockdown of IRF-1 also led to a significant reduction in HRV-16-induced CXCL10 production, confirming that IRF-1 is directly involved in HRV-16-induced CXCL10 expression in epithelial cells.
CXCL10	associate	MX1	16716166	1	Expression of MxA was closely associated with expression of the interferon-inducible protein IP10/CXCL10 and the recruitment of CXCR3+ lymphocytes.
CXCL10	induce	STAT1	17668902	10	Together, these results suggest that in neutrophils, the synergy observed between LPS and IFN-gamma toward CXCL10 gene expression likely reflects the cooperative induction of the NF-kappaB and STAT1 transcription factors by LPS and IFN-gamma, respectively.
CXCL10	require	STAT1	23740952	10	We conclude that the synergism of IL-1Î² and IFN-Î³ to induce expression of the CXCL10 gene requires NF-ÎºB, STAT1 phosphorylated at Tyr(701), recruitment of coactivators, and acetylation of histones H3 and H4.
CXCL10	interact	STAT1	23329517	10	The results showed that STAT1 could interact with CXCL10 through Toll-like receptor signaling pathway and Chemokine signaling pathway.
CXCL10	require	STAT1	26003840	10	Further, the induction of MCP-1 and MIP-1Î± requires MyD88, ERK, and JNK, whereas the induction of IP-10 requires JNK, p38 MAP kinase, and IFN-Î²/STAT1.
CXCL10	cooperate	STAT1	17668902	10	Together, these results suggest that in neutrophils, the synergy observed between LPS and IFN-gamma toward CXCL10 gene expression likely reflects the cooperative induction of the NF-kappaB and STAT1 transcription factors by LPS and IFN-gamma, respectively.
CXCL10	activate	STAT1	28262979	10	The binding and activity of STAT1 at the CXCL10 gene promoter were identified by chromatin immunoprecipitation and luciferase gene expression assays.
CXCL10	decrease	STAT1	28319047	10	In immortalized normal human astrocytes (NHAs) and syngeneic mouse glioma models, the introduction of mutant IDH1 or treatment with 2HG reduced levels of CXCL10, which was associated with decreased production of STAT1, a regulator of CXCL10.
CXCL10	restore	STAT1	16585592	10	CXCL10 replacement partially restored Th1 cell trafficking in STAT1-deficient mice in vivo, and deficiency in CXCR3, the receptor for CXCL9, CXCL10, and CXCL11, impaired the trafficking of adoptively transferred Th1 cells in wild-type mice.
CXCL10	involve	STAT1	26003840	10	In addition, IFN-Î²/STAT1 signaling was exclusively involved in IP-10 expression but not in MCP-1 or MIP-1Î± expression.
CXCL10	recruit	STAT1	28679952	10	Rather, in the presence of CS and IFN-Î³, STAT1 and GR were recruited on critical regulatory elements in the endogenous CXCL10 promoter in monocytes, albeit without any abatement of CXCL10 gene expression.
CXCL10	correlate	TNFSF13B	27015216	1	In addition, the serum BAFF level significantly correlated with serum IP-10 level (rs = 0.561, P < 0.001).
CYSLTR1	induce	CCL2	19218821	1	We examined the inhibitory effects of inhibitors of ERK1/2, JNK, p38 MAPK and NF-kappaB and pranlukast as a CysLT1 receptor antagonist on induction of MCP-1 production by LTD(4) and LTC(4).
DDX58	activate	CASP1	23592984	3	Notably, RIG-I also activated the inflammasome through interaction with caspase 1 and ASC in primary lung epithelial cells.
DDX58	necessary	CASP1	18981155	3	Enzymatic activity of caspase-1 was necessary to control RIG-I, although it was not a substrate of proteolytic cleavage by caspase-1.
DDX58	interact	CASP1	18981155	3	Caspase-1 physically interacted with full length RIG-I, but not with mutant forms lacking either the amino- or carboxyl-terminal domains.
DDX58	induce	CEACAM1	27634893	2	In this study we show that upon HMPV infection, the innate sensing system detects the viral RNA through the RIG-I sensor leading to induction of CEACAM1 expression.
DDX58	lead	CEACAM1	27634893	2	In this study we show that upon HMPV infection, the innate sensing system detects the viral RNA through the RIG-I sensor leading to induction of CEACAM1 expression.
DDX58	decrease	CXCL10	20627090	14	Down-regulation of RIG-I gene expression decreased IP-10 response.
DDX58	lead	CXCL10	23770038	14	We studied how hepatocyte sensing of early HCV infection via TLR3 (Toll-like receptor 3) and RIG-I (retinoic acid inducible gene I) led to expression of CXCL10.
DDX58	induce	CXCL10	25359319	14	PLV-induced CXCL10 production was attenuated by neutralization of IFN-Î² and blocking of IFN-Î±/Î² receptor (IFNAR), indicating primal IFN-Î² production via the RIG-I-IRF3 axis, which eventually induces CXCL10 production via the IFNAR -STAT1 axis.
DDX58	decrease	CXCL10	23559071	14	Knockdown of TLR4, IFN-Î², RIG-I or MDA5 resulted in decreased induction of CXCL10, while only TLR4 knockdown inhibited CXCL8 induction.
DDX58	induce	CXCL10	28109979	14	Poly IC-induced expression of CXCL10 and CCL5 was decreased by knockdown of RIG-I.
DDX58	express	CXCL10	18258184	14	Both TLR3 and RIG-I are required for CXCL10 expression.
DDX58	induce	CXCL10	16490936	14	Overexpression of RIG-I or IRF-3 potentiated the poly-IC-induced upregulation of IP-10.
DDX58	express	CXCL10	24630834	14	RNA interference experiments revealed that all of ISG54, ISG56, RIG-I and MDA5 were involved in the poly IC-induced expression of a chemokine CXCL10.
DDX58	induce	CXCL10	24630834	14	RNA interference experiments revealed that all of ISG54, ISG56, RIG-I and MDA5 were involved in the poly IC-induced expression of a chemokine CXCL10.
DDX58	upregulate	CXCL10	16490936	14	Overexpression of RIG-I or IRF-3 potentiated the poly-IC-induced upregulation of IP-10.
DDX58	induce	CXCL10	23559071	14	Knockdown of TLR4, IFN-Î², RIG-I or MDA5 resulted in decreased induction of CXCL10, while only TLR4 knockdown inhibited CXCL8 induction.
DDX58	decrease	CXCL10	28109979	14	Poly IC-induced expression of CXCL10 and CCL5 was decreased by knockdown of RIG-I.
DDX58	express	CXCL10	23770038	14	We studied how hepatocyte sensing of early HCV infection via TLR3 (Toll-like receptor 3) and RIG-I (retinoic acid inducible gene I) led to expression of CXCL10.
DDX58	express	CXCL10	28109979	14	Poly IC-induced expression of CXCL10 and CCL5 was decreased by knockdown of RIG-I.
DDX58	associate	DDX60	23449408	1	DDX3 and DDX60 RNA helicases associate with RIG-I and promote its binding to viral RNA.
DDX58	recruit	DHX58	27034163	6	Taken together, these findings suggest that the physiologic responses to radio-/chemo-therapy converge on an antiviral program in recruitment of the RLR pathway by a sncRNA-dependent activation of RIG-I which commences cytotoxic IFN signaling.
DDX58	coexpress	DHX58	18411269	6	Here we demonstrate that LGP2 can be coexpressed with RIG-I to inhibit activation of the NF-kappaB reporter expression and that LGP2 protein produced in insect cells can bind both single- and double-stranded RNA (dsRNA), with higher affinity and cooperativity for dsRNA.
DDX58	occur	DHX58	26356745	6	Functional differentiation of RIG-I CARD1 and CARD2 appears to have occurred early during this proliferation of RLR and related CARDs, potentially driven by adaptive coevolution between RIG-I CARD domains and IPS1 CARD.
DDX58	proliferate	DHX58	26356745	6	Functional differentiation of RIG-I CARD1 and CARD2 appears to have occurred early during this proliferation of RLR and related CARDs, potentially driven by adaptive coevolution between RIG-I CARD domains and IPS1 CARD.
DDX58	relate	DHX58	19208642	6	Although LGP2 RD is structurally related to RIG-I RD, we find it rather binds double-stranded RNA (dsRNA) and this binding is independent of 5'-triphosphates.
DDX58	synergize	DHX58	23184951	6	This property is required for LGP2 to synergize with another RIG-I-like receptor, MDA5, to potentiate IFNÎ² transcription in vivo during infection with encephalomyocarditis virus or transfection with poly(I:C).
DDX58	attenuate	EIF2AK2	23372823	2	Moreover, the PKR knockdown-mediated IFN induction was attenuated by RIG-I or IPS-1 silencing.
DDX58	bind	EIF2AK2	25146252	2	In the cytoplasm, the PRRs RIG-I and PKR bind to specific viral RNA ligands.
DDX58	inhibit	IFI27	24727952	1	Silencing of RIG-I, IRF3 or TRAIL inhibited ISG12a expression and blocked apoptosis of viral-infected HLCZ01 cells.
DDX58	knockdown	IFI35	27639618	1	Knockdown of IFI35 resulted in a decrease of poly IC-induced RIG-I and MDA5 protein as well as decreased CCL5 and CXCL10 mRNA and protein expression.
DDX58	restore	IFIH1	26205406	10	Furthermore, chicken melanoma differentiation associated gene 5(MDA5)/ mitochondrial antiviral signaling (MAVS) silencing combined with RIG-I transfection suggested that pigeon RIG-I can restore the antiviral response in MDA5-silenced DF-1 cells but not in MAVS-silenced DF-1 cells.
DDX58	interact	IFIH1	22328336	10	Furthermore, we demonstrate that ankrd17 enhances the interaction of RIG-I and MDA5 with VISA; the ankyrin repeat domain of ankrd17 is required for its interaction with RIG-I as well as for its function in regulating the RLR pathway.
DDX58	bind	IFIH1	23308256	10	Once cells are infected with a virus, RIG-I and MDA5 bind to viral RNA and undergo conformational change to transmit a signal through direct interaction with downstream CARD-containing adaptor protein, IFN-Î² promoter stimulator-1 (IPS-1, also referred as MAVS/VISA/Cardif).
DDX58	express	IFIH1	21881126	10	MDA5 messenger RNA (mRNA) and protein were expressed at higher levels in the brain than RIG-I, with protein expression correlating with the severity of disease from 42 until 84 days post-inoculation.
DDX58	bind	IFIH1	16714379	10	Both RIG-I and mda-5 can bind polyriboinosinic:polyribocytidylic acid (polyI:C), the synthetic analog of viral dsRNA, and mediate type I IFN responses to polyI:C and multiple RNA viruses in vitro.
DDX58	bind	IFIH1	28928438	10	After recognition of viral RNA, the N-terminal caspase activation and recruitment domains (CARDs) of RIG-I and MDA5 bind to a CARD in the MAVS adaptor molecule, resulting in MAVS oligomerization and downstream signaling.
DDX58	cooperate	IFIH1	17977974	10	We propose a model in which RIG-I and MDA5 operate cooperatively to establish an antiviral state and mediate an IFN amplification loop that supports immune effector gene expression during WNV infection.
DDX58	require	IFIH1	17475649	10	Here we demonstrate that in response to paramyxovirus infection, RIG-I upregulation requires type I IFN whereas MDA5 expression is increased by Sendai virus infection independently of signaling mediated by type I IFN, STAT1, tumor necrosis factor alpha, or NF-kappaB.
DDX58	promote	IFIH1	25891073	10	We report here that both RIG-I and MDA5 efficiently displace viral proteins pre-bound to dsRNA in a manner dependent on their ATP hydrolysis, and that this activity assists a dsRNA-dependent antiviral effector protein, PKR, and allows RIG-I to promote MDA5 signaling.
DDX58	activate	IFIH1	27438481	10	Moreover, the in vivo T cell defects in RIG-I deficient mice can be overcome by the activation of MDA5 -MAVS via poly I:C treatment.
DDX58	knockdown	IFIT1	23363937	2	ISG56 induction was inhibited by knockdown of TLR3 or IFN-Î², and knockdown of ISG56 resulted in the decreased expression of MDA5, RIG-I, CXCL10 and CCL5.
DDX58	involve	IFIT1	23363937	2	ISG56 is involved in the expression of MDA5, RIG-I, CXCL10 and CCL5, and ISG56 and MDA5 may constitute a positive-feedback loop.
DDX58	depend	IRF7	18635538	1	SUMOylation of IRF3 and IRF7 was dependent on the activation of Toll-like receptor and RIG-I pathways but not on the IFN-stimulated pathway.
DDX58	conjugate	ISG15	18057259	1	When the ISG15 conjugation system was overexpressed, ISG15 was conjugated to RIG-I and cellular levels of the unconjugated form of RIG-I decreased.
DDX58	induce	NOD2	28555019	4	Results showed that NOD2 and RIG-I shared conserved structural hallmarks with their mammalian counterparts, and activated RIG-I signaling can induce NOD2 production.
DDX58	regulate	NOD2	28555019	4	Studies conducted using HEK293T cells and zebrafish embryos showed that RIG-I could negatively regulate NOD2-activated NF-ÎºB signaling, and NOD2 could inhibit RIG-I-induced IFN signaling.
DDX58	interact	NOD2	21690088	4	Our results show that in addition to their role in innate immune recognition, RIG-I and NOD2 form a direct interaction at actin-enriched sites within cells and suggest that this interaction may impact RIG-I- and NOD2-dependent innate immune signaling.
DDX58	associate	NOD2	27235368	4	The overexpression of NOD2 in zebrafish embryos resulted in the increase of immune gene expression, especially those encoding PRRs and cytokines involved in antiviral response such as MDA5, RIG-I, and type I IFNs, etc. Luciferase reporter assays and co-immunoprecipitation assays demonstrated that zebrafish NOD2 is associated with MDA5 and RIG-I in signalling pathway.
DDX58	mediate	OASL	24931123	3	Antiviral activity of human OASL protein is mediated by enhancing signaling of the RIG-I RNA sensor.
DDX58	enhance	OASL	24931123	3	Antiviral activity of human OASL protein is mediated by enhancing signaling of the RIG-I RNA sensor.
DDX58	interact	OASL	24931123	3	OASL interacted and colocalized with RIG-I, and through its C-terminal ubiquitin-like domain specifically enhanced RIG-I signaling.
DDX58	decrease	STAT1	26535695	7	Accordingly, knockdown of RIG-I decreased the phosphorylation of STAT1 and downregulated interferon-related genes.
DDX58	upregulate	STAT1	15929965	7	Transfection of BEAS-2B cells with RIG-I complementary DNA resulted in the upregulation of STAT1.
DDX58	activate	STAT1	25417103	7	RNA within exosomes, which are largely noncoding transcripts and transposable elements, stimulates the pattern recognition receptor RIG-I to activate STAT1-dependent antiviral signaling.
DDX58	result	STAT1	15929965	7	Transfection of BEAS-2B cells with RIG-I complementary DNA resulted in the upregulation of STAT1.
DDX58	induce	STAT1	25359319	7	PLV-induced CXCL10 production was attenuated by neutralization of IFN-Î² and blocking of IFN-Î±/Î² receptor (IFNAR), indicating primal IFN-Î² production via the RIG-I-IRF3 axis, which eventually induces CXCL10 production via the IFNAR -STAT1 axis.
DDX58	depend	STAT1	22973045	7	We found that the poly(I:C)-induced initial phosphorylation of STAT1 is dependent on the RIG-I pathway and that MDA-5 is not involved in STAT1 phosphorylation.
DDX58	phosphorylate	STAT1	26535695	7	Accordingly, knockdown of RIG-I decreased the phosphorylation of STAT1 and downregulated interferon-related genes.
DDX58	depend	TNFAIP3	16306043	2	These results suggest that the virus-inducible, NF-kappaB-dependent activation of A20 functions as a negative regulator of RIG-I-mediated induction of the antiviral state.
DDX58	activate	TNFAIP3	16306043	2	These results suggest that the virus-inducible, NF-kappaB-dependent activation of A20 functions as a negative regulator of RIG-I-mediated induction of the antiviral state.
DDX58	bind	ZBP1	18288107	1	Whereas viral RNA is detected by endosomal toll-like receptors (TLR3, TLR7, TLR8) and cytoplasmic RIG-I and MDA5, endosomal TLR9 and cytoplasmic DAI bind DNA, resulting in the activation of nuclear factor-kappaB and interferon regulatory factor transcription factors.
DDX60	promote	DDX58	24604766	4	In DM, retinoic acid-inducible gene 1 (RIG-I, DDX58) and the novel antiviral factor DDX60, which promotes RIG-I-mediated signalling, were significantly up-regulated, followed by IFIH1 (MDA5) and TLR3.
DDX60	promote	DDX58	21791617	4	Expression of DDX60 promotes the binding of RIG-I to double-stranded RNA.
DDX60	promote	DDX58	26643446	4	The DDX60 protein promotes RIG-I signaling in a cell-type specific manner.
DDX60	bind	DDX58	21791617	4	After viral infection, the DDX60 protein binds to endogenous RIG-I protein.
DHX58	homologate	DDX58	18411269	19	LGP2, a homolog of RIG-I and MDA5 without the caspase recruitment domain required for signaling, plays an important role in modulating signaling by MDA5 and RIG-I, presumably through heterocomplex formation and/or by serving as a sink for RNAs.
DHX58	ubiquitinate	DDX58	28396670	19	Furthermore, LGP2 restrains K63-linked ubiquitination of RIG-I and MDA5 in various degrees.
DHX58	regulate	DDX58	24029594	19	Although LGP2 is considered an innate immune negative regulator of RIG-I and MDA-5, it exhibited a positive regulatory effect on poly(I:C)-induced apoptosis in human gastric adenocarcinoma cells.
DHX58	activate	DDX58	27034163	19	LGP2 inhibits activation of the RIG-I-like receptor (RLR) pathway upon binding of viral RNA to the cytoplasmic sensors RIG-I (DDX58) and MDA5 (IFIH1) and subsequent IFN signaling via the mitochondrial adaptor protein MAVS (IPS1).
DHX58	positive	DDX58	27203181	19	Non-signaling LGP2 appears to positively and negatively regulate MDA5 and RIG-I signaling, respectively.
DHX58	form	DDX58	21481967	19	RIG-I, MDA5 and LGP2 form the RIG-I like receptor family (RLR).
DHX58	inhibit	DDX58	22301134	19	Paramyxovirus V proteins interact with the RNA Helicase LGP2 to inhibit RIG-I-dependent interferon induction.
DHX58	regulate	DDX58	27203181	19	Non-signaling LGP2 appears to positively and negatively regulate MDA5 and RIG-I signaling, respectively.
DHX58	regulate	DDX58	20080593	19	LGP2 is a positive regulator of RIG-I- and MDA5-mediated antiviral responses.
DHX58	function	DDX58	26356745	19	Functional differentiation of RIG-I CARD1 and CARD2 appears to have occurred early during this proliferation of RLR and related CARDs, potentially driven by adaptive coevolution between RIG-I CARD domains and IPS1 CARD.
DHX58	facilitate	DDX58	20080593	19	Taken together, the present data suggest that LGP2 facilitates viral RNA recognition by RIG-I and MDA5 through its ATPase domain.
DHX58	act	DDX58	20080593	19	Overexpression of the CARDs from RIG-I and MDA5 in Lgp2(-/-) fibroblasts activated the IFN-beta promoter, suggesting that LGP2 acts upstream of RIG-I and MDA5.
DHX58	inhibit	DDX58	27034163	19	LGP2 inhibits activation of the RIG-I-like receptor (RLR) pathway upon binding of viral RNA to the cytoplasmic sensors RIG-I (DDX58) and MDA5 (IFIH1) and subsequent IFN signaling via the mitochondrial adaptor protein MAVS (IPS1).
DHX58	modulate	DDX58	19208642	19	Our data furthermore suggest that LGP2 RD modulates RIG-I-dependent signaling via competition for dsRNA, another pattern sensed by RIG-I, while a fully functional LGP2 is required to augment MDA5-dependent signaling.
DHX58	inhibit	DDX58	28396670	19	Interestingly, LGP2 also inhibits K48-linked RIG-I and MDA5 ubiquitination to suppress proteins degradation, which guarantees the basal protein levels for subsequently rapid signal activation.
DHX58	link	DDX58	28396670	19	Furthermore, LGP2 restrains K63-linked ubiquitination of RIG-I and MDA5 in various degrees.
DHX58	positive	DDX58	20080593	19	LGP2 is a positive regulator of RIG-I- and MDA5-mediated antiviral responses.
DHX58	bind	DDX58	28396670	19	LGP2 binds to RIG-I and MDA5 with diverse domain preference and which is independent of GCRV infection.
DHX58	homologate	DDX58	19278996	19	LGP2, a homolog of RIG-I and MDA5 that lacks signaling capability, regulates the signaling of the RLRs.
DHX58	involve	DDX60	27252702	1	DDX3, DHX29, DHX36, and DDX60 RNA helicases have been reported to be involved in RLR-mediated type I IFN production after viral infection.
DHX58	positive	IFIH1	24829334	25	These findings clarify the functions of LGP2 as a positive regulator of MDA5 signaling, demonstrate the basis for V-mediated LGP2 targeting, and broaden our understanding of paramyxovirus-host interactions.
DHX58	regulate	IFIH1	24829334	25	These findings clarify the functions of LGP2 as a positive regulator of MDA5 signaling, demonstrate the basis for V-mediated LGP2 targeting, and broaden our understanding of paramyxovirus-host interactions.
DHX58	homologate	IFIH1	18411269	25	LGP2, a homolog of RIG-I and MDA5 without the caspase recruitment domain required for signaling, plays an important role in modulating signaling by MDA5 and RIG-I, presumably through heterocomplex formation and/or by serving as a sink for RNAs.
DHX58	role	IFIH1	24829334	25	LGP2 has more diverse reported roles as both a coactivator of MDA5 and a negative regulator of both RIG-I and MDA5.
DHX58	regulate	IFIH1	27203181	25	Non-signaling LGP2 appears to positively and negatively regulate MDA5 and RIG-I signaling, respectively.
DHX58	augment	IFIH1	19208642	25	Our data furthermore suggest that LGP2 RD modulates RIG-I-dependent signaling via competition for dsRNA, another pattern sensed by RIG-I, while a fully functional LGP2 is required to augment MDA5-dependent signaling.
DHX58	interact	IFIH1	28090671	25	HCV infection promoted the molecular interaction between LGP2 and MDA5, which, in turn, enhanced MDA5/HCV RNA association.
DHX58	cooperate	IFIH1	27743889	25	LGP2 and MDA5 cooperate to detect viral RNA in the cytoplasm of Picornavirus-infected cells and activate innate immune responses.
DHX58	bind	IFIH1	28396670	25	LGP2 binds to RIG-I and MDA5 with diverse domain preference and which is independent of GCRV infection.
DHX58	link	IFIH1	28396670	25	Furthermore, LGP2 restrains K63-linked ubiquitination of RIG-I and MDA5 in various degrees.
DHX58	disrupt	IFIH1	24829334	25	Paramyxovirus V protein interaction with the antiviral sensor LGP2 disrupts MDA5 signaling enhancement but is not relevant to LGP2-mediated RLR signaling inhibition.
DHX58	regulate	IFIH1	28526571	25	The antiviral signaling mediated by black carp MDA5 is positively regulated by LGP2.
DHX58	bind	IFIH1	28483922	25	However, mitochondria in CFP-LGP2:YFP-LGP2 cells had lower FRET signal in the presence of poly(I:C), suggesting that LGP2 oligomers disperse so that LGP2 can bind MDA5.
DHX58	positive	IFIH1	27203181	25	Non-signaling LGP2 appears to positively and negatively regulate MDA5 and RIG-I signaling, respectively.
DHX58	ubiquitinate	IFIH1	28396670	25	Furthermore, LGP2 restrains K63-linked ubiquitination of RIG-I and MDA5 in various degrees.
DHX58	act	IFIH1	20080593	25	Overexpression of the CARDs from RIG-I and MDA5 in Lgp2(-/-) fibroblasts activated the IFN-beta promoter, suggesting that LGP2 acts upstream of RIG-I and MDA5.
DHX58	regulate	IFIH1	20080593	25	LGP2 is a positive regulator of RIG-I- and MDA5-mediated antiviral responses.
DHX58	increase	IFIH1	25127512	25	LGP2 increases the initial rate of MDA5-RNA interaction and regulates MDA5 filament assembly, resulting in the formation of more numerous, shorter MDA5 filaments that are shown to generate equivalent or greater signaling activity in vivo than the longer filaments containing only MDA5.
DHX58	positive	IFIH1	20080593	25	LGP2 is a positive regulator of RIG-I- and MDA5-mediated antiviral responses.
DHX58	regulate	IFIH1	24029594	25	Although LGP2 is considered an innate immune negative regulator of RIG-I and MDA-5, it exhibited a positive regulatory effect on poly(I:C)-induced apoptosis in human gastric adenocarcinoma cells.
DHX58	prevent	IFIH1	24829334	25	Results indicate that interaction with LGP2 specifically prevents coactivation of MDA5 signaling and that LGP2's negative regulatory capacity was not affected.
DHX58	positive	IFIH1	28526571	25	The antiviral signaling mediated by black carp MDA5 is positively regulated by LGP2.
DHX58	homologate	IFIH1	19278996	25	LGP2, a homolog of RIG-I and MDA5 that lacks signaling capability, regulates the signaling of the RLRs.
DHX58	inhibit	IFIH1	28396670	25	Interestingly, LGP2 also inhibits K48-linked RIG-I and MDA5 ubiquitination to suppress proteins degradation, which guarantees the basal protein levels for subsequently rapid signal activation.
DHX58	facilitate	IFIH1	20080593	25	Taken together, the present data suggest that LGP2 facilitates viral RNA recognition by RIG-I and MDA5 through its ATPase domain.
DHX58	encode	IRF1	26206608	1	In this study we clearly demonstrate that compared with adult fish, the anti-viral responses of aged annual fish Nothobranchius guentheri, as reflected by the expression levels of virus-responsive genes, including lgp2 and mda5 encoding sensor molecules, ifn-i and viperin encoding the effector molecules and irf1, irf7, stat1 and atf3 encoding the regulation elements, are either reduced remarkably…
DHX58	cause	STAT1	22837208	2	Overexpression of LGP2 also caused a 10-fold decrease of STAT1 activation during infection with other seasonal influenza A viruses that activate IRF3.
DHX58	decrease	STAT1	22837208	2	In human cells infected with an H3N2 virus that activates IRF3, overexpression of LGP2 or its repressor domain decreased STAT1 activation and IFN-Î² transcription approximately 10-fold.
DLGAP5	regulate	KIF18A	21924616	1	Furthermore, quantitative results from live-cell imaging analyses illustrate that HURP regulates Kif18A localization and dynamics at the plus end of K-MTs.
DLGAP5	bind	TPX2	25053984	1	Here, we expand our investigation into Drosophila SAFs, providing evidence that, in vitro, both D-HURP and D-TPX2 are able to bind to and stabilize microtubules.
DTX3L	act	IRF1	24886089	2	DTX3L and ARTD9 act together as repressors of the tumor suppressor IRF1 in mPCa cells.
DTX3L	inhibit	IRF1	24886089	2	DTX3L and ARTD9 inhibit IRF1 expression and mediate in cooperation with ARTD8 survival and proliferation of metastatic prostate cancer cells.
DTX3L	form	PARP14	24886089	1	Our studies revealed that DTX3L forms a complex with ARTD8 and mediates together with ARTD8 and ARTD9 proliferation, chemo-resistance and survival of mPCa cells.
DTX3L	regulate	PARP9	16809771	3	BBAP regulates the subcellular localization of BAL1 by a dynamic shuttling mechanism, highlighting the functional requirement for coordinated BBAP and BAL1 expression.
DTX3L	regulate	PARP9	22411408	3	Initially identified as a B-lymphoma and BAL-associated protein, DTX3L is an E3 ligase that regulates subcellular localization of its partner protein, BAL, by a dynamic nucleocytoplasmic trafficking mechanism.
DTX3L	interact	PARP9	24886089	3	In further experiments, real-time RT-PCR, Western blot, immunofluorescence and co-immunoprecipitations were conducted to evaluate the physical and functional interactions between DTX3L, ARTD8 and ARTD9.
E2F8	upregulate	MASTL	28605876	1	In TCGA breast cancer cohort (TCGA-BRCA), MASTL was strongly co-upregulated with E2F8.
EIF2AK2	increase	ADAR	12568723	8	Substitution of the ADAR1 KCS-l element with the PKR KCS element increased both basal and inducible ADAR1 PI promoter activity.
EIF2AK2	substitute	ADAR	11070079	8	To assess the functional selectivity of the dsRBM motifs in ADAR1, we constructed and characterized chimeric proteins in which the dsRBMs of ADAR1 were substituted with those of PKR.
EIF2AK2	interact	ADAR	17079286	8	We demonstrate that ADAR1 interacts with dsRNA-activated protein kinase PKR, inhibits its kinase activity, and suppresses the alpha subunit of eukaryotic initiation factor 2 (eIF-2alpha) phosphorylation.
EIF2AK2	increase	ADAR	17079286	8	Consistent with the inhibitory effect on PKR activation, ADAR1 increases VSV infection in PKR+/+ mouse embryonic fibroblasts; however, no significant effect was found in PKR-/- cells.
EIF2AK2	inhibit	ADAR	11070079	8	Finally, RNA antagonists of PKR significantly inhibited the activity of chimeric PKR-ADAR1 proteins relative to wild-type ADAR1, further demonstrating the functional selectivity of the dsRBM motifs.
EIF2AK2	interact	ADAR	19605474	8	ADAR1 interacts with PKR during human immunodeficiency virus infection of lymphocytes and contributes to viral replication.
EIF2AK2	activate	ADAR	11070079	8	Finally, RNA antagonists of PKR significantly inhibited the activity of chimeric PKR-ADAR1 proteins relative to wild-type ADAR1, further demonstrating the functional selectivity of the dsRBM motifs.
EIF2AK2	correlate	ADAR	22278222	8	The enhanced IFN-Î² transcript-inducing capacity of the WT and V(ko) viruses seen in ADAR1-deficient cells correlated with the enhanced activation of PKR, IFN regulatory factor IRF3, and activator of transcription ATF2, reaching levels similar to those seen in C(ko) virus-infected cells.
EIF2AK2	activate	AIM2	22945351	1	Lu and colleagues identify a new function of Protein Kinase R (PKR) for activating the NLRP1, NLRP3, NLRC4 and AIM2 inflammasomes, thus identifying a potential new target for treating inflammasome-mediated diseases.
EIF2AK2	activate	CASP1	23603659	1	Further, we show that PKR's role in ASC assembly and caspase-1 activation induced by several different inflammasome stimuli is independent of PKR's kinase activity, demonstrating that PKR has a previously uncharacterized role in caspase-1 activation and pyroptosis that is distinct from its reported kinase-dependent roles in apoptosis and inflammasome formation in lipopolysaccharide-primed cells.
EIF2AK2	facilitate	DDX58	24651521	2	In summary, we identify a novel function of DHX36 as a critical regulator of PKR-dependent avSG to facilitate viral RNA recognition by RIG-I-like receptor (RLR).
EIF2AK2	bind	DDX58	28591694	2	Further studies showed that both MHV and SARS-CoV N proteins directly interacted with protein activator of protein kinase R (PACT), a cellular dsRNA-binding protein that can bind to RIG-I and MDA5 to activate IFN production.
EIF2AK2	suppress	FAS	8741675	4	Furthermore, transfecting the mutant PKR suppressed the augmented Fas expression and rendered the cells resistant to death upon virus infection.
EIF2AK2	induce	FAS	10191197	4	Regulatable expression of the interferon-induced double-stranded RNA dependent protein kinase PKR induces apoptosis and fas receptor expression.
EIF2AK2	upregulate	FAS	10951573	4	Upregulation of Fas mRNA by PKR has been suggested to play a role in PKR-induced apoptosis.
EIF2AK2	provide	FAS	16160154	4	Moreover, expression of the catalytically inactive dominant-negative PKR provided resistance to Fas-induced apoptosis.
EIF2AK2	bind	IFIH1	28591694	1	Further studies showed that both MHV and SARS-CoV N proteins directly interacted with protein activator of protein kinase R (PACT), a cellular dsRNA-binding protein that can bind to RIG-I and MDA5 to activate IFN production.
EIF2AK2	induce	IL1RN	19559408	3	2-Aminopurine, a pharmacological PKR inhibitor, completely abrogated LPS-induced expression of IL-1rn in TLR4(neg) DCs, suggesting that LPS-induced TLR4-independent expression of IL-1rn might be mediated by PKR pathways.
EIF2AK2	express	IL1RN	19559408	3	2-Aminopurine, a pharmacological PKR inhibitor, completely abrogated LPS-induced expression of IL-1rn in TLR4(neg) DCs, suggesting that LPS-induced TLR4-independent expression of IL-1rn might be mediated by PKR pathways.
EIF2AK2	mediate	IL1RN	19559408	3	2-Aminopurine, a pharmacological PKR inhibitor, completely abrogated LPS-induced expression of IL-1rn in TLR4(neg) DCs, suggesting that LPS-induced TLR4-independent expression of IL-1rn might be mediated by PKR pathways.
EIF2AK2	activate	IRF1	21389130	2	This stimulation is specifically mediated by the induction of interferon regulatory factor 1 (IRF-1) which, in turn, induces transcriptional activation of IRF-1-targeted interferon-stimulated genes (ISGs) as double-stranded RNA-dependent protein kinase R (PKR) and caspase 8.
EIF2AK2	role	IRF1	8622878	2	Consequently, we investigated the role of IRF-1 in PKR expression.
EIF2AK2	activate	RNF213	26278786	1	Using various chemical inhibitors, we found that AKT and PKR pathways contributed to the transcriptional activation of RNF213.
EIF2AK2	suppress	STAT1	23399035	23	Additionally, PKR silencing suppressed NF-kB activation and NF-kB mediated STAT1 phosphorylation in Huh7.5.1 cells and HCV1a persistently infected Huh7.5.1 cells (2HDD4).
EIF2AK2	activate	STAT1	11342638	23	RNA-dependent protein kinase PKR is required for activation of NF-kappa B by IFN-gamma in a STAT1-independent pathway.
EIF2AK2	regulate	STAT1	16431927	23	The catalytic activity of the eukaryotic initiation factor-2alpha kinase PKR is required to negatively regulate Stat1 and Stat3 via activation of the T-cell protein-tyrosine phosphatase.
EIF2AK2	degrade	STAT1	19230833	23	The expression and degradation of STAT1 protein were regulated by PKR in a SLIM-dependent pathway.
EIF2AK2	act	STAT1	18306331	23	STAT-1 also acted in a similar fashion to PKR.
EIF2AK2	inhibit	STAT1	11278865	23	PKR inhibited STAT1 function in a manner independent of PKR kinase activity.
EIF2AK2	affect	STAT1	19230833	23	In this study, we investigated whether PKR could affect the post-translational modifications of STAT1 protein and whether these modifications regulate osteoblast differentiation.
EIF2AK2	induce	STAT1	19230833	23	Our present results suggest that the aberrant accumulation of STAT1 protein induced by loss of PKR regulate osteoblast differentiation through both SLIM/STAT1-dependent and -independent pathways.
EIF2AK2	accumulate	STAT1	19230833	23	Our present results suggest that the aberrant accumulation of STAT1 protein induced by loss of PKR regulate osteoblast differentiation through both SLIM/STAT1-dependent and -independent pathways.
EIF2AK2	translate	STAT1	19230833	23	In this study, we investigated whether PKR could affect the post-translational modifications of STAT1 protein and whether these modifications regulate osteoblast differentiation.
EIF2AK2	elevate	STAT1	20728438	23	The level of STAT1 protein expression was elevated in the PKR-K/R cells compared with that of the wild-type cells.
EIF2AK2	effect	STAT1	10231376	23	The inhibitory effect of PKR on STAT1 expression is exerted at the post-translational level because PKR-/- cells exhibit higher STAT1 protein stability than PKR+/+ cells.
EIF2AK2	inhibit	STAT1	10231376	23	The inhibitory effect of PKR on STAT1 expression is exerted at the post-translational level because PKR-/- cells exhibit higher STAT1 protein stability than PKR+/+ cells.
EIF2AK2	attenuate	STAT1	15630703	23	Consistent with these results, transfection of PKR-specific siRNA markedly attenuated all the STAT1 dependent inflammatory signaling responses tested.
EIF2AK2	regulate	STAT1	22214662	23	In addition, PKR has been reported to regulate p53, STAT1 and NFÎºB.
EIF2AK2	depend	STAT1	21968657	23	In addition, phosphorylation of STAT-1 was dependent on PKR.
EIF2AK2	effect	STAT1	11278865	23	These data substantiate our previous findings on the inhibitory effects of PKR on STAT1 and implicate STAT1 in translational control through the modulation of PKR activation and eIF-2alpha phosphorylation.
EIF2AK2	express	STAT1	10231376	23	The inhibitory effect of PKR on STAT1 expression is exerted at the post-translational level because PKR-/- cells exhibit higher STAT1 protein stability than PKR+/+ cells.
EIF2AK2	activate	STAT1	15630703	23	Double-stranded RNA-activated protein kinase is required for the LPS-induced activation of STAT1 inflammatory signaling in rat brain glial cells.
EIF2AK2	phosphorylate	STAT1	21968657	23	Specific inhibitors were added in cell culture to study the role of PKR and p38 in STAT-1 phosphorylation.
EIF2AK2	regulate	STAT1	19230833	23	The expression and degradation of STAT1 protein were regulated by PKR in a SLIM-dependent pathway.
EIF2AK2	ubiquitinate	STAT1	19230833	23	We demonstrated that PKR was necessary for the ubiquitination of STAT1 protein.
EIF2AK2	induce	STAT1	15630703	23	Double-stranded RNA-activated protein kinase is required for the LPS-induced activation of STAT1 inflammatory signaling in rat brain glial cells.
ELL2	enhance	TNFRSF17	25238757	2	ELL2 enhances the expression of BCMA (also known as Tnfrsf17), which is important for long-term survival.
ELL2	express	TNFRSF17	25238757	2	ELL2 enhances the expression of BCMA (also known as Tnfrsf17), which is important for long-term survival.
EMP1	regulate	ABCA1	28791414	4	Accordingly, TMP regulated the expression of SR-A, CD36, ABCA1 and ABCG1 in aortas of ApoE-/- mice, which resembled the findings observed in macrophages.
EMP1	stabilize	ABCA1	28791414	4	Furthermore, TMP upregulated the protein stability of ABCA1 without affecting ABCG1.
EMP1	express	ABCA1	28791414	4	Accordingly, TMP regulated the expression of SR-A, CD36, ABCA1 and ABCG1 in aortas of ApoE-/- mice, which resembled the findings observed in macrophages.
EMP1	upregulate	ABCA1	28791414	4	Furthermore, TMP upregulated the protein stability of ABCA1 without affecting ABCG1.
EMP1	induce	JAK2	11504731	2	EPO and EMP1 induced autophosphorylation of Janus kinase 2 (JAK2), a tyrosine kinase that associates with EPO-R.
EMP1	induce	JAK2	11112455	2	EPO and EMP1 induced autophosphorylation of Janus kinase 2 (JAK 2), a tyrosine kinase that associates with EPO-R, and dephosphorylation of GAP-43 in a tyrosine kinase-dependent fashion.
EPSTI1	activate	EIF2AK2	26146465	1	EPSTI1 can activate PKR promoter and induce several PKR-dependent genes, including IFN-Î², IFIT1, OAS1, and RNase L, which is responsible for EPSTI1-mediated antiviral activity.
FAS	upregulate	CASP1	11334117	8	Fas-ligation induced upregulation of caspase-1 and -3 expression in the nucleus and cytoplasm in A549 cells.
FAS	stimulate	CASP1	7536901	8	Triggering of Fas/APO-1 rapidly stimulated the proteolytic activity of ICE.
FAS	role	CASP1	9925765	8	Using whole cells as well as an in vitro system to study apoptosis, the role of caspase-1 in Fas-mediated apoptosis in Jurkat T cells was examined in greater detail.
FAS	require	CASP1	8972182	8	Fas has been shown to require ICE (interleukin-1 beta-converting enzyme) family proteases to induce apoptosis from studies utilizing the cowpox ICE inhibitor protein CrmA, the synthetic tetrapeptide ICE inhibitor YVAD-CMK, and the tripeptide pan-ICE inhibitor Z-VAD-FMK.
FAS	induce	CASP1	11334117	8	Fas-ligation induced upregulation of caspase-1 and -3 expression in the nucleus and cytoplasm in A549 cells.
FAS	induce	CASP1	28077335	8	Rats treated with Ï‰-3 FAs had significantly less TBI-induced caspase-1 cleavage and IL-1Î² secretion than those with vehicle.
FAS	activate	CASP1	7536901	8	Triggering of Fas/APO-1 rapidly stimulated the proteolytic activity of ICE.
FAS	due	CASP1	8892627	8	We demonstrated that stably transfected SKW6.4 cells expressing precursor IL-1beta, but not cells transfected with the empty vector, exhibited resistance to Fas-mediated apoptosis due to competitive inhibition of ICE-like activity, which was associated with increased cleavage of precursor IL-1beta to mature IL-1beta.
FAS	depend	CASP10	21049020	5	Caspase-10-dependent cell death in Fas/CD95 signalling is not abrogated by caspase inhibitor zVAD-fmk.
FAS	recruit	CASP10	9211860	5	The pivotal discovery that the death proteases caspase 8 (FLICE) and caspase 10 (Mch4/FLICE2) are recruited to the CD-95 and tumor necrosis factor receptor-1 signaling complexes suggested a mechanism used by these cytotoxic receptors to initiate apoptosis.
FAS	cleave	CASP10	12198154	5	Finally, we demonstrate that caspase-10 is cleaved during CD95-induced apoptosis of activated T cells.
FAS	interact	CASP10	21630211	5	These results suggest that epidermal apoptosis is induced by the interaction between Fas and Fas-L and the activation of caspase-10, and might initially proceed through a mitochondrial-independent pathway, and that a mitochondrial-dependent pathway finally accelerated under physiological conditions.
FAS	involve	CASP10	9045686	5	FLICE2 is therefore involved in CD95 and p55 signal transduction.
FAS	express	CCL2	11306491	4	Herein, we demonstrate that: (a) stimulation with agonistic anti-Fas monoclonal antibody CH-11 and human recombinant soluble Fas ligand induces expression of the CC chemokine MCP-1 and the CXC chemokine interleukin-8 by human glioma cell lines at the mRNA and protein levels in a dose- and time-dependent manner; (b) selective pharmacological inhibitors of MEK1 (U0126 and PD98059) and p38 mitogen-a…
FAS	induce	CCL2	11595074	4	The Fas antigen (Ag) stimulation clearly induced an increase in IL-8 and MCP-1 secretion in PANC-1 cells.
FAS	induce	CCL2	11306491	4	Herein, we demonstrate that: (a) stimulation with agonistic anti-Fas monoclonal antibody CH-11 and human recombinant soluble Fas ligand induces expression of the CC chemokine MCP-1 and the CXC chemokine interleukin-8 by human glioma cell lines at the mRNA and protein levels in a dose- and time-dependent manner; (b) selective pharmacological inhibitors of MEK1 (U0126 and PD98059) and p38 mitogen-a…
FAS	regulate	CCL2	12946945	4	Fas and Fas-associated death domain protein regulate monocyte chemoattractant protein-1 expression by human smooth muscle cells through caspase- and calpain-dependent release of interleukin-1alpha.
FAS	increase	EIF2AK2	9990139	1	In addition, Fas-stimulation increased endogenous PKR activities.
FAS	function	GADD45B	20558744	1	However, in this study, we have showed that the function of Gadd45b during Fas-induced apoptosis in AML12 cells is different from that reported in previous studies.
FAS	involve	IRF1	12728261	2	Involvement of interferon regulatory factor-1 in monocyte CD95 expression and CD95-mediated apoptosis.
FAS	role	IRF1	12584735	2	Role of IRF-1 and caspase-7 in IFN-gamma enhancement of Fas-mediated apoptosis in ACHN renal cell carcinoma cells.
FAS	upregulate	IRF4	17357108	1	This increased susceptibility to Fas-induced apoptosis is associated with a dramatic coordinated up-regulation of Fas/CD95 and IRF-4 expression through a mechanism mediated, at least in part, by inhibition of the MEK/ERK pathway.
FAS	affect	STAT1	16163374	5	The presence of FAS-670G, which affects STAT1 binding, leads to the highest activity.
FAS	activate	STAT1	19262492	5	As subjects with the -670AA genotype had a signal transducer and activator of transcription 1 (STAT1)-binding site in the Fas promoter region, STAT-1 activation by interferon-gamma may upregulate Fas expression in human vascular smooth muscle cells (VSMCs) of -670AA genotype subjects as described earlier.
FAS	bind	STAT1	12064832	5	The electrophoretic mobility shift assay demonstrated that the oligonucleotide with -670A in the Fas promoter had a higher binding ability to a GAS binding protein, STAT1, than that with -670G, although there was no statistically significant difference in the reporter gene assay.
FAS	bind	STAT1	19262492	5	As subjects with the -670AA genotype had a signal transducer and activator of transcription 1 (STAT1)-binding site in the Fas promoter region, STAT-1 activation by interferon-gamma may upregulate Fas expression in human vascular smooth muscle cells (VSMCs) of -670AA genotype subjects as described earlier.
FAS	higher	STAT1	12064832	5	The electrophoretic mobility shift assay demonstrated that the oligonucleotide with -670A in the Fas promoter had a higher binding ability to a GAS binding protein, STAT1, than that with -670G, although there was no statistically significant difference in the reporter gene assay.
FAS	result	TNFAIP3	10799296	3	We have previously reported that Fas cross-linking resulted in an increase in phospholipase D activity in A20 murine cells (J.-S.
FAS	sensitize	TNFAIP3	17275920	3	In the mouse B cell line A20, which is sensitive to Fas-mediated apoptosis, stimulation of BCR inhibited apoptosis induced via Fas upstream of caspase-8 activation with an associated rapid increase in the expression of both short and long forms of cellular caspase-8/FLICE-inhibitory protein (c-FLIP).
FAS	protect	TNFAIP3	15251990	3	A20 also protects from Fas/CD95 and significantly blunts natural killer cell-mediated EC apoptosis by inhibiting caspase 8 activation.
FAS	effect	TNFSF10	8663110	6	The effect of Apo-2L is not inhibited by soluble Fas/Apo-1 and TNF receptors; moreover, expression of human Fas/Apo-1 in mouse fibroblasts, which confers sensitivity to induction of apoptosis by agonistic anti-Fas/Apo-1 antibody, does not confer sensitivity to Apo-2L.
FAS	sensitize	TNFSF10	12604406	6	BLs with a functional Fas pathway retained sensitivity to TRAIL: Frequent and compound loss of expression of pro-apoptotic proteins can be identified in BLs resistant to Fas.
FAS	compare	TNFSF10	18791828	6	We focused on Fas-mediated caspase cleavage compared to tumor necrosis factor-related apoptosis inducing ligand (TRAIL)-mediated apoptosis.
FAS	result	TNFSF10	18506997	6	Selection for Fas resistance resulted in a partial cross-resistance to TRAIL and TNF-alpha.
FAS	find	TNFSF10	16955144	6	Importantly, endogenous TRAIL was found to critically regulate anti-Fas antibody-induced hepatocyte apoptosis, liver damage, and associated lethality in vivo.
FAS	role	TNFSF10	16955144	6	In this study, we investigated the role of TRAIL in Fas-induced (CD95/Apo-1-induced) hepatocyte apoptosis and liver damage.
FAS	depend	TOP2A	17089011	3	Of note, when the expression levels of TOP2A protein were analyzed following exposure of SK-Br3 cells to increasing concentrations of the novel slow-binding FAS inhibitor C75, a dose-dependent reduction in TOP2A expression was observed.
FAS	associate	TOP2A	17089011	3	Although FAS gene is not physically located in the Her-2/neu-TOP2A amplicon, our present findings strongly suggest that a tight functional association between FAS, Her-2/neu and TOP2A genes is taking place in a subset of breast carcinoma cells.
FAS	reduce	TOP2A	17089011	3	Of note, when the expression levels of TOP2A protein were analyzed following exposure of SK-Br3 cells to increasing concentrations of the novel slow-binding FAS inhibitor C75, a dose-dependent reduction in TOP2A expression was observed.
FCGR2B	require	AIM2	21551362	1	These observations demonstrate that the expression of Aim2 protein is required to maintain the expression of the Fcgr2b gene and also predict epistatic interactions between the Ifi200 genes and the Fcgr2b gene within the Nba2 interval.
FFAR2	mediate	CCL2	28322790	3	Furthermore, SCFA-mediated inhibition of MCP-1 expression was significantly blocked by siRNA-induced gene silencing of GPR41 and GPR43.
FFAR2	inhibit	CCL2	28322790	3	Furthermore, SCFA-mediated inhibition of MCP-1 expression was significantly blocked by siRNA-induced gene silencing of GPR41 and GPR43.
FFAR2	block	CCL2	28322790	3	Furthermore, SCFA-mediated inhibition of MCP-1 expression was significantly blocked by siRNA-induced gene silencing of GPR41 and GPR43.
GADD45B	mediate	FAS	20558744	1	Gadd45b mediates Fas-induced apoptosis by enhancing the interaction between p38 and retinoblastoma tumor suppressor.
GBP1	coexpress	CXCL10	18697200	1	A comparative transcriptome analysis (22,215 probe sets) of GBP-1-positive (n = 12) and -negative (n = 12) tumors showed that particularly IFN-gamma-induced genes including the major antiangiogenic chemokines CXCL9, CXCL10 and CXCL11 were coexpressed with GBP-1.
GBP1	inhibit	DDX58	28418930	2	Endogenous GBP-1 expression was required for RIG-I mediated inhibition of viral replication upstream of the activity of MAVS.
GBP1	mediate	DDX58	28418930	2	Endogenous GBP-1 expression was required for RIG-I mediated inhibition of viral replication upstream of the activity of MAVS.
GBP1	associate	GBP5	21151871	1	In this study, we demonstrated that GBP-1, GBP-2 and GBP-5 are prenylated in vivo and that prenylation is required for the membrane association of GBP-1, GBP-2 and GBP-5.
GBP1	bind	STAT1	7823961	1	Although the Gbp-1 and Gbp-2 promoters contain binding sites for transcription factors Stat1 and IFN regulatory factor 1 (IRF-1), deletion analysis revealed that the Stat1 binding site is dispensable for IFN-gamma inducibility of Gbp promoter constructs in transfected fibroblasts.
GBP2	activate	AIM2	25774716	1	By screening nearly 500 interferon-stimulated genes (ISGs) through the use of small interfering RNA (siRNA), we identified guanylate-binding proteins GBP2 and GBP5 as key activators of AIM2 during infection with F. novicida.
GBP2	repress	GBP1	2614377	1	GBP1 was less strongly repressed than GBP2 following batch growth of A. radiobacter on various carbon sources.
GBP2	associate	GBP5	21151871	1	In this study, we demonstrated that GBP-1, GBP-2 and GBP-5 are prenylated in vivo and that prenylation is required for the membrane association of GBP-1, GBP-2 and GBP-5.
GBP2	reveal	IRF7	22252317	2	Analysis of RNA polymerase II (Pol II) recruitment to the Gbp2 promoter revealed a role for IRF7 at later stages of the IFN-Î³ response.
GBP2	role	IRF7	22252317	2	Analysis of RNA polymerase II (Pol II) recruitment to the Gbp2 promoter revealed a role for IRF7 at later stages of the IFN-Î³ response.
GBP4	disrupt	IRF7	22095711	5	Competitive coimmunoprecipitation experiments indicate that overexpression of GBP4 disrupts the interactions between TRAF6 and IRF7, resulting in impaired TRAF6-mediated IRF7 ubiquitination.
GBP4	interact	IRF7	22095711	5	Competitive coimmunoprecipitation experiments indicate that overexpression of GBP4 disrupts the interactions between TRAF6 and IRF7, resulting in impaired TRAF6-mediated IRF7 ubiquitination.
GBP4	inhibit	IRF7	22095711	5	Overexpression of GBP4 inhibits virus-triggered activation of IRF7-dependent signaling, but has no effect on NF-ÎºB signaling, whereas the knockdown of GBP4 has opposite effects.
GBP4	trigger	IRF7	22095711	5	Overexpression of GBP4 inhibits virus-triggered activation of IRF7-dependent signaling, but has no effect on NF-ÎºB signaling, whereas the knockdown of GBP4 has opposite effects.
GBP4	activate	IRF7	22095711	5	Overexpression of GBP4 inhibits virus-triggered activation of IRF7-dependent signaling, but has no effect on NF-ÎºB signaling, whereas the knockdown of GBP4 has opposite effects.
GBP5	activate	AIM2	25774716	1	By screening nearly 500 interferon-stimulated genes (ISGs) through the use of small interfering RNA (siRNA), we identified guanylate-binding proteins GBP2 and GBP5 as key activators of AIM2 during infection with F. novicida.
HERC5	result	ISG15	16407192	10	In addition, co-transfection of plasmids expressing ISG15, Ube1L, UbcH8, and Herc5 resulted in robust ISG15 conjugation in non-IFN-treated cells, while the active-site cysteine mutant of Herc5 or a mutant lacking the RCC1 repeat region did not support ISG15 conjugation.
HERC5	catalyze	ISG15	20385878	10	In this study, we report that Herc5 could catalyze conjugation of ISG15 onto IAV-NS1 protein, the critical virulence factor of IAV.
HERC5	conjugate	ISG15	24693865	10	HERC5 is the main cellular E3 ligase that conjugates the IFN-induced protein ISG15 to proteins.
HERC5	conjugate	ISG15	20308324	10	Mechanistically, HERC5 catalyzes the conjugation of ubiquitin-like protein ISG15 onto IRF3 (Lys193, -360, and -366), thus attenuating the interaction between Pin1 and IRF3, resulting in sustained IRF3 activation.
HERC5	effect	ISG15	16407192	10	Consistent with this, small interfering RNAs targeting Herc5 had a dramatic effect on overall ISG15 conjugation in human cells, abrogating conjugation to the vast majority of ISG15 target proteins in vivo.
HERC5	catalyze	ISG15	20308324	10	Mechanistically, HERC5 catalyzes the conjugation of ubiquitin-like protein ISG15 onto IRF3 (Lys193, -360, and -366), thus attenuating the interaction between Pin1 and IRF3, resulting in sustained IRF3 activation.
HERC5	conjugate	ISG15	16407192	10	In addition, co-transfection of plasmids expressing ISG15, Ube1L, UbcH8, and Herc5 resulted in robust ISG15 conjugation in non-IFN-treated cells, while the active-site cysteine mutant of Herc5 or a mutant lacking the RCC1 repeat region did not support ISG15 conjugation.
HERC5	alter	ISG15	26355087	10	vIRF1 association with HERC5 altered ISG15 modification of cellular proteins, and knockdown of ISG15 augmented reactivation of KSHV from latency.
HERC5	conjugate	ISG15	16815975	10	Therefore, this study demonstrates that HERC5/Ceb1 is involved in the conjugation of ISG15 to cellular proteins.
HERC5	conjugate	ISG15	20385878	10	In this study, we report that Herc5 could catalyze conjugation of ISG15 onto IAV-NS1 protein, the critical virulence factor of IAV.
HERC6	function	HERC5	22272257	1	Together these data indicate that HerC6 is likely the functional counterpart of human HerC5 in mouse cells, suggesting that HerC6(-/-) mice may provide a feasible model to study the role of human HerC5 in antiviral responses.
HLA-A	correlate	HLA-C	7351265	10	There appears to be an inconsistent and weak correlation between atopic dermatitis and HLA-A, HLA-B and HLA-C loci.
HLA-A	important	HLA-C	16882705	10	Thus, CTLs vary dramatically in their susceptibility to Nef interference, suggesting differences in the relative importance of HLA-A- and HLA-B- versus HLA-C-restricted CTLs in vivo.
HLA-A	block	HLA-C	19161945	10	For further studying origins and evolution of MHC class I region haplotypes in Han and Jinuo populations in Yunnan Province, we investigated frequencies of five POALINs, their associations with HLA-A and -B, the three-loci POALINs haplotype frequencies and HLA/POALIN four-loci haplotype frequencies within the alpha block of MHC class I region.
HLA-A	differ	HLA-C	21355865	10	The biochemical properties of the HLA-C antigen differ substantially from those of HLA-A and -B molecules.
HLA-A	identify	HLA-C	20637045	10	A total of nine HLA-A, 22 HLA-B, 13 HLA-C and 18 HLA-DRB1 alleles were identified in the Bulang population, and 11 HLA-A, 25 HLA-B, 14 HLA-C and 19 HLA-DRB1 alleles were in the Hani population.
HLA-A	associate	HLA-C	22487839	10	The associations between HLA-Alu repeat polymorphisms and HLA-A, HLA-B and HLA-C alleles were also analyzed.
HLA-A	find	HLA-C	25311805	10	The updated predictor was used to assess the specificities of HLA-C molecules, which were found to cover a more limited sequence space than HLA-A and -B molecules.
HLA-A	associate	HLA-C	24798939	10	Associations of HLA-A, HLA-B and HLA-C alleles frequency with prevalence of herpes simplex virus infections and diseases across global populations: implication for the development of an universal CD8+ T-cell epitope-based vaccine.
HLA-A	encode	HLA-C	24790147	10	Human MHC class I H chains are encoded by the HLA-A, HLA-B, and HLA-C genes.
HLA-A	find	HLA-C	10532548	10	HLA-C was found to exist in LD with HLA-A and -B, as well as -DRB1, loci; however, it was strongest between HLA-B and -C loci.
HLA-C	associate	HCP5	19050382	1	Association of HLA-C and HCP5 gene regions with the clinical course of HIV-1 infection.
HLA-C	compare	HLA-A	24860572	8	The difference may well be related to the reduced levels of cell-surface expression of HLA-C as compared to HLA-A and -B, possibly due to, among other factors, a limited peptide-binding capacity.
HLA-C	isolate	HLA-A	11571460	8	By analysis of cytotoxic and helper T-lymphocyte precursor frequency (CTLp-f and HTLp-f) in 153 pairs, we are able to show that isolated HLA-C mismatches appear less immunogenic than do isolated HLA-A mismatches.
HLA-C	identify	HLA-A	20637045	8	A total of nine HLA-A, 22 HLA-B, 13 HLA-C and 18 HLA-DRB1 alleles were identified in the Bulang population, and 11 HLA-A, 25 HLA-B, 14 HLA-C and 19 HLA-DRB1 alleles were in the Hani population.
HLA-C	function	HLA-A	2840670	8	In contrast, little is known about HLA-C and it is not clear whether HLA-C has the same functional properties as HLA-A and -B.
HLA-C	compare	HLA-A	9756405	8	Furthermore, sequence homology between the various loci for class I and class II means that, for example, new HLA-A sequences have to be compared with HLA-B and HLA-C primer mixes to rule out cross-locus amplification.
HLA-C	relate	HLA-A	3288697	8	Increased resistance to non-MHC-restricted cytotoxicity related to HLA A, B expression.
HLA-C	bind	HLA-A	9551969	8	Our data show that the HLA-C molecules tested are more selective in their peptide binding than HLA-A and HLA-B molecules, resulting in prolonged association with TAP and a reduced formation of intracellular HLA-C/peptide complexes.
HLA-C	limit	HLA-A	25311805	8	The updated predictor was used to assess the specificities of HLA-C molecules, which were found to cover a more limited sequence space than HLA-A and -B molecules.
HLA-C	terminate	TAP1	17947644	3	Tapasin organizes the peptide-loading complex (PLC) by recruiting peptide-receptive MHC class I (MHC-I) and accessory chaperones to the N-terminal regions of the TAP subunits TAP1 and TAP2.
HLA-C	important	TAP1	25143665	3	This biological phenomenon was simultaneously associated with upregulation of TAP1 gene transcripts, suggesting an important role of TAP1 in the regulation of MHC class I pathway.
HLA-C	role	TAP1	25143665	3	This biological phenomenon was simultaneously associated with upregulation of TAP1 gene transcripts, suggesting an important role of TAP1 in the regulation of MHC class I pathway.
HLA-C	terminate	TAP2	17947644	1	Tapasin organizes the peptide-loading complex (PLC) by recruiting peptide-receptive MHC class I (MHC-I) and accessory chaperones to the N-terminal regions of the TAP subunits TAP1 and TAP2.
HLA-C	activate	TNFRSF9	28018351	1	To get better insight into presumably permissive HLA-C MMs, we have developed a one-way mixed lymphocyte reaction (MLR) assay allowing to quantify activated CD56 CD137 CD8 lymphocytes in HLA-C incompatible combinations.
HMMR	associate	TPX2	20956971	1	Moreover, RHAMM was able to associate with TPX2 in the nucleus and was required for HA-induced activation of the Aurora A kinase.
IDH2	find	JAK2	20410924	1	The entire study cohort was also screened for JAK2 and MPL mutations and JAK2V617F was found in three IDH-mutated cases (two PMF and one PV).
IFI16	express	AIM2	21471287	4	On sensing dsDNA, the IFI16 protein induces the expression of IFN-Î² whereas the AIM2 protein forms an inflammasome, which promotes the secretion of IL-1Î².
IFI16	regulate	AIM2	22046441	4	Given that the IFI16 and AIM2 proteins are IFN-inducible and can heterodimerize with each other, we investigated the regulation of IFI16, AIM2, and inflammasome proteins by type-I and type-II IFNs and explored whether the IFI16 protein could negatively regulate the activation of the AIM2 (or other) inflammasome.
IFI16	activate	AIM2	22046441	4	Given that the IFI16 and AIM2 proteins are IFN-inducible and can heterodimerize with each other, we investigated the regulation of IFI16, AIM2, and inflammasome proteins by type-I and type-II IFNs and explored whether the IFI16 protein could negatively regulate the activation of the AIM2 (or other) inflammasome.
IFI16	induce	AIM2	21471287	4	On sensing dsDNA, the IFI16 protein induces the expression of IFN-Î² whereas the AIM2 protein forms an inflammasome, which promotes the secretion of IL-1Î².
IFI16	result	CASP1	26468749	1	Inefficient reverse transcription in these cells leads to cytoplasmic accumulation of viral DNAs that are detected by the DNA sensor IFI16, resulting in inflammasome assembly, caspase-1 activation, and pyroptosis.
IFI16	correlate	CD38	24593816	1	Finally, our data demonstrate a correlation between IFI16 and CD38 expression, a marker of immune activation, in CD4(+) central and effector memory T cells, which may indicate that IFI16-mediated DNA sensing and signalling contributes to chronic immune activation.
IFI16	induce	NBN	17981542	3	Loss of p53-regulatory protein IFI16 induces NBS1 leading to activation of p53-mediated checkpoint by phosphorylation of p53 SER37.
IFI16	induce	NBN	17981541	3	Finally, siRNA-mediated depletion of IFI16 induces levels of NBS1, nijmegen breakage syndrome protein 1, leading to activation of DNA-PK (DNA-dependent kinase), phosphorylation of p53 Ser37 and accumulation of p21WAF1.
IFI16	activate	NBN	17981542	3	These results suggest that loss of IFI16 activates p53 checkpoint through NBS1-DNA-PKcs pathway.
IFI16	respond	PML	26468536	2	Here, studies of the dynamics of the response of PML NB components and IFI16 to invading HSV-1 genomes demonstrated that this response is extremely rapid, occurring within the first hour after addition of the virus, and that human Daxx (hDaxx) and IFI16 respond more rapidly than PML.
IFI16	recruit	PML	24089555	2	Recruitment of PML and hDaxx was less efficient in a proportion of IFI16-depleted cells, and this correlated with improved replication efficiency of ICP0-null mutant HSV-1.
IFI27	express	GBP2	12960022	1	GBP-2 and IFI56 mRNAs were expressed only in endometrial stroma, ISG12 in both LE and GE, and Wnt7a only in LE of the ovine uterus.
IFI27	express	IFIT1	12960022	1	GBP-2 and IFI56 mRNAs were expressed only in endometrial stroma, ISG12 in both LE and GE, and Wnt7a only in LE of the ovine uterus.
IFI27	enhance	TNFSF10	24999841	5	In examining the IFN response, we found that basal expression of the IFN-stimulated gene (ISG)-12a was low in TRAIL-resistant but high in TRAIL-sensitive cells, and ISG12a over-expression or silencing enhanced or reduced their TRAIL sensitivities, respectively.
IFI27	effect	TNFSF10	24999841	5	Moreover, ISG12a over-expression in TRAIL-resistant cells decreased NDV replication but surprisingly increased oncolysis while ISG12a silencing had the opposite effect on TRAIL-sensitive cells.
IFI27	reduce	TNFSF10	24999841	5	In examining the IFN response, we found that basal expression of the IFN-stimulated gene (ISG)-12a was low in TRAIL-resistant but high in TRAIL-sensitive cells, and ISG12a over-expression or silencing enhanced or reduced their TRAIL sensitivities, respectively.
IFI27	sensitize	TNFSF10	24970806	5	ISG12a regulates the sensitivity of cancer cells to TRAIL in vitro and in vivo.
IFI27	regulate	TNFSF10	24970806	5	ISG12a regulates the sensitivity of cancer cells to TRAIL in vitro and in vivo.
IFI35	result	DDX58	27639618	3	Knockdown of IFI35 resulted in a decrease of poly IC-induced RIG-I and MDA5 protein as well as decreased CCL5 and CXCL10 mRNA and protein expression.
IFI35	regulate	DDX58	24371060	3	Interferon-inducible protein IFI35 negatively regulates RIG-I antiviral signaling and supports vesicular stomatitis virus replication.
IFI35	decrease	DDX58	27639618	3	Knockdown of IFI35 resulted in a decrease of poly IC-induced RIG-I and MDA5 protein as well as decreased CCL5 and CXCL10 mRNA and protein expression.
IFI35	decrease	IFIH1	27639618	2	Knockdown of IFI35 resulted in a decrease of poly IC-induced RIG-I and MDA5 protein as well as decreased CCL5 and CXCL10 mRNA and protein expression.
IFI35	result	IFIH1	27639618	2	Knockdown of IFI35 resulted in a decrease of poly IC-induced RIG-I and MDA5 protein as well as decreased CCL5 and CXCL10 mRNA and protein expression.
IFI35	suppress	IFIT1	24371060	2	Promoter-driven reporter gene assays demonstrated that IFI35 overexpression suppressed the activation of IFN-Î² and ISG56 promoters, whereas its depletion had the opposite effect.
IFI35	activate	IFIT1	24371060	2	Promoter-driven reporter gene assays demonstrated that IFI35 overexpression suppressed the activation of IFN-Î² and ISG56 promoters, whereas its depletion had the opposite effect.
IFI35	involve	IRF1	23226549	2	These findings provide the first evidence that IRF-1 and IRF-2 are involved in constitutive IFP35 expression in HeLa cells, while IRF-1 also activates IFP35 expression in an IFN-Î³-inducible manner.
IFI35	recruit	IRF1	23226549	2	Moreover, IRF-1 was recruited to the ISRE site in IFP35 promoter in IFN-Î³ treated HeLa cells, as demonstrated by electrophoretic mobility shift and chromatin immunoprecipitation assays.
IFI35	interact	NMI	10950963	3	A deletion analysis revealed that Nmi must interact with IFP 35 to prevent its degradation and that the amino terminus of Nmi is required, but not sufficient, for this function.
IFI35	regulate	NMI	10574616	3	Subcellular localization of interferon-inducible Myc/stat-interacting protein Nmi is regulated by a novel IFP 35 homologous domain.
IFI35	associate	NMI	10950963	3	Interferon-inducible Myc/STAT-interacting protein Nmi associates with IFP 35 into a high molecular mass complex and inhibits proteasome-mediated degradation of IFP 35.
IFIH1	positive	CXCL10	23684765	10	RNA interference experiments revealed that MDA5 and ISG56 positively regulate the LPS-induced expression of a chemokine CXCL10, but not CCL2.
IFIH1	express	CXCL10	23684765	10	RNA interference experiments revealed that MDA5 and ISG56 positively regulate the LPS-induced expression of a chemokine CXCL10, but not CCL2.
IFIH1	decrease	CXCL10	23559071	10	Knockdown of TLR4, IFN-Î², RIG-I or MDA5 resulted in decreased induction of CXCL10, while only TLR4 knockdown inhibited CXCL8 induction.
IFIH1	express	CXCL10	24630834	10	RNA interference experiments revealed that all of ISG54, ISG56, RIG-I and MDA5 were involved in the poly IC-induced expression of a chemokine CXCL10.
IFIH1	regulate	CXCL10	23684765	10	RNA interference experiments revealed that MDA5 and ISG56 positively regulate the LPS-induced expression of a chemokine CXCL10, but not CCL2.
IFIH1	mediate	CXCL10	23684765	10	MDA5 and ISG56 mediate CXCL10 expression induced by toll-like receptor 4 activation in U373MG human astrocytoma cells.
IFIH1	induce	CXCL10	24630834	10	RNA interference experiments revealed that all of ISG54, ISG56, RIG-I and MDA5 were involved in the poly IC-induced expression of a chemokine CXCL10.
IFIH1	induce	CXCL10	23684765	10	RNA interference experiments revealed that MDA5 and ISG56 positively regulate the LPS-induced expression of a chemokine CXCL10, but not CCL2.
IFIH1	result	CXCL10	23559071	10	Knockdown of TLR4, IFN-Î², RIG-I or MDA5 resulted in decreased induction of CXCL10, while only TLR4 knockdown inhibited CXCL8 induction.
IFIH1	induce	CXCL10	23559071	10	Knockdown of TLR4, IFN-Î², RIG-I or MDA5 resulted in decreased induction of CXCL10, while only TLR4 knockdown inhibited CXCL8 induction.
IFIH1	function	DDX58	24016341	5	Interestingly, chickens, unlike ducks, geese and finches, lack RIG-I, however they do express melanoma differentiation-associated gene 5 (MDA5) which functionally compensates for the absence of RIG-I.
IFIH1	induce	DDX58	28286505	5	MDA5 Induces a Stronger Interferon Response than RIG-I to GCRV Infection through a Mechanism Involving the Phosphorylation and Dimerization of IRF3 and IRF7 in CIK Cells.
IFIH1	express	DDX58	23820901	5	Both MDA5 and RIG-I are expressed in Leydig cells, and MDA5 is also expressed in spermatids.
IFIH1	critical	DDX58	27050314	5	Melanoma differentiation-associated gene 5 (MDA5) is a critical member of retinoic acid-inducible gene I (RIG-I)-like receptor (RLR) family which can recognize viral RNA and enhances antiviral response in host cells.
IFIH1	activate	DDX58	26993858	5	Patients carrying mono-allelic mutations in MDA5 and RIG-I show constitutive activation of the RIG-I receptors and downstream signalling associated with increased type I interferon production.
IFIH1	regulate	DHX58	25451939	9	Here, we identified ADP-ribosylation factor-like protein 5B (Arl5B), an Arl family small GTPase, as a regulator of RLR signaling through MDA5 but not RIG-I.
IFIH1	function	DHX58	24829334	9	These findings clarify the functions of LGP2 as a positive regulator of MDA5 signaling, demonstrate the basis for V-mediated LGP2 targeting, and broaden our understanding of paramyxovirus-host interactions.
IFIH1	require	DHX58	19208642	9	Our data furthermore suggest that LGP2 RD modulates RIG-I-dependent signaling via competition for dsRNA, another pattern sensed by RIG-I, while a fully functional LGP2 is required to augment MDA5-dependent signaling.
IFIH1	bind	DHX58	27011352	9	NGS analysis revealed that distinct regions of MV genome were specifically recognized by distinct RLRs: RIG-I recognized defective interfering genomes, whereas MDA5 and LGP2 specifically bound MV nucleoprotein-coding region.
IFIH1	depend	DHX58	23671710	9	The observed enhancement is mediated through co-operation with mda-5, which depends upon LGP2 for maximal activation in response to poly(I:C).
IFIH1	synergize	DHX58	25794939	9	LGP2 synergy with MDA5 in RLR-mediated RNA recognition and antiviral signaling.
IFIH1	interact	DHX58	23671710	9	This co-operation is dependent upon dsRNA binding by LGP2, and the presence of helicase domain IV, both of which are required for LGP2 to interact with mda-5.
IFIH1	coexpress	DHX58	27743889	9	To support functional interaction with LGP2, overexpressed TRBP increased Cardiovirus-triggered interferon promoter activity only when LGP2 and MDA5 are co-expressed but not MDA5 alone.
IFIH1	synergize	DHX58	23184951	9	This property is required for LGP2 to synergize with another RIG-I-like receptor, MDA5, to potentiate IFNÎ² transcription in vivo during infection with encephalomyocarditis virus or transfection with poly(I:C).
IFIH1	knockdown	IFI35	27639618	1	Knockdown of IFI35 resulted in a decrease of poly IC-induced RIG-I and MDA5 protein as well as decreased CCL5 and CXCL10 mRNA and protein expression.
IFIH1	involve	IFIT1	23363937	3	ISG56 is involved in the expression of MDA5, RIG-I, CXCL10 and CCL5, and ISG56 and MDA5 may constitute a positive-feedback loop.
IFIH1	decrease	IFIT1	23363937	3	RNA interference against MDA5 decreased ISG56 expression.
IFIH1	knockdown	IFIT1	23363937	3	ISG56 induction was inhibited by knockdown of TLR3 or IFN-Î², and knockdown of ISG56 resulted in the decreased expression of MDA5, RIG-I, CXCL10 and CCL5.
IFIH1	encode	IRF1	26206608	1	In this study we clearly demonstrate that compared with adult fish, the anti-viral responses of aged annual fish Nothobranchius guentheri, as reflected by the expression levels of virus-responsive genes, including lgp2 and mda5 encoding sensor molecules, ifn-i and viperin encoding the effector molecules and irf1, irf7, stat1 and atf3 encoding the regulation elements, are either reduced remarkably…
IFIH1	express	IRF7	24296439	2	Inferring from the known organization of IFN pathways, the reason for the more IFN-a production in the HIGH pigs was likely due to the enhanced expression of IRF-7 in TLR or RIG- I/MDA5 signaling pathways.
IFIH1	enhance	IRF7	24296439	2	Inferring from the known organization of IFN pathways, the reason for the more IFN-a production in the HIGH pigs was likely due to the enhanced expression of IRF-7 in TLR or RIG- I/MDA5 signaling pathways.
IFIH1	depend	MX1	21881126	1	The siRNA experiments reveal that mRNA expression of IFN-inducible gene MxA is dependent on MDA5, but not RIG-I.
IFIH1	associate	NOD2	27235368	2	The overexpression of NOD2 in zebrafish embryos resulted in the increase of immune gene expression, especially those encoding PRRs and cytokines involved in antiviral response such as MDA5, RIG-I, and type I IFNs, etc. Luciferase reporter assays and co-immunoprecipitation assays demonstrated that zebrafish NOD2 is associated with MDA5 and RIG-I in signalling pathway.
IFIH1	augment	NOD2	21669398	2	We show that the TLR3/MDA5 agonist poly I:C or viral infection dramatically augments signaling via the NLRs Nod1 and Nod2 and enhances the production of proinflammatory cytokines.
IFIH1	bind	ZBP1	18288107	1	Whereas viral RNA is detected by endosomal toll-like receptors (TLR3, TLR7, TLR8) and cytoplasmic RIG-I and MDA5, endosomal TLR9 and cytoplasmic DAI bind DNA, resulting in the activation of nuclear factor-kappaB and interferon regulatory factor transcription factors.
IFIT1	positive	CXCL10	23684765	10	RNA interference experiments revealed that MDA5 and ISG56 positively regulate the LPS-induced expression of a chemokine CXCL10, but not CCL2.
IFIT1	mediate	CXCL10	23684765	10	MDA5 and ISG56 mediate CXCL10 expression induced by toll-like receptor 4 activation in U373MG human astrocytoma cells.
IFIT1	decrease	CXCL10	23363937	10	ISG56 induction was inhibited by knockdown of TLR3 or IFN-Î², and knockdown of ISG56 resulted in the decreased expression of MDA5, RIG-I, CXCL10 and CCL5.
IFIT1	induce	CXCL10	24630834	10	RNA interference experiments revealed that all of ISG54, ISG56, RIG-I and MDA5 were involved in the poly IC-induced expression of a chemokine CXCL10.
IFIT1	result	CXCL10	23363937	10	ISG56 induction was inhibited by knockdown of TLR3 or IFN-Î², and knockdown of ISG56 resulted in the decreased expression of MDA5, RIG-I, CXCL10 and CCL5.
IFIT1	express	CXCL10	24630834	10	RNA interference experiments revealed that all of ISG54, ISG56, RIG-I and MDA5 were involved in the poly IC-induced expression of a chemokine CXCL10.
IFIT1	express	CXCL10	23363937	10	ISG56 induction was inhibited by knockdown of TLR3 or IFN-Î², and knockdown of ISG56 resulted in the decreased expression of MDA5, RIG-I, CXCL10 and CCL5.
IFIT1	induce	CXCL10	23684765	10	RNA interference experiments revealed that MDA5 and ISG56 positively regulate the LPS-induced expression of a chemokine CXCL10, but not CCL2.
IFIT1	express	CXCL10	23684765	10	RNA interference experiments revealed that MDA5 and ISG56 positively regulate the LPS-induced expression of a chemokine CXCL10, but not CCL2.
IFIT1	regulate	CXCL10	23684765	10	RNA interference experiments revealed that MDA5 and ISG56 positively regulate the LPS-induced expression of a chemokine CXCL10, but not CCL2.
IFIT1	decrease	DDX58	23363937	3	ISG56 induction was inhibited by knockdown of TLR3 or IFN-Î², and knockdown of ISG56 resulted in the decreased expression of MDA5, RIG-I, CXCL10 and CCL5.
IFIT1	result	DDX58	23363937	3	ISG56 induction was inhibited by knockdown of TLR3 or IFN-Î², and knockdown of ISG56 resulted in the decreased expression of MDA5, RIG-I, CXCL10 and CCL5.
IFIT1	express	DDX58	23363937	3	ISG56 induction was inhibited by knockdown of TLR3 or IFN-Î², and knockdown of ISG56 resulted in the decreased expression of MDA5, RIG-I, CXCL10 and CCL5.
IFIT1	result	IFIH1	23363937	3	ISG56 induction was inhibited by knockdown of TLR3 or IFN-Î², and knockdown of ISG56 resulted in the decreased expression of MDA5, RIG-I, CXCL10 and CCL5.
IFIT1	express	IFIH1	23363937	3	ISG56 induction was inhibited by knockdown of TLR3 or IFN-Î², and knockdown of ISG56 resulted in the decreased expression of MDA5, RIG-I, CXCL10 and CCL5.
IFIT1	decrease	IFIH1	23363937	3	ISG56 induction was inhibited by knockdown of TLR3 or IFN-Î², and knockdown of ISG56 resulted in the decreased expression of MDA5, RIG-I, CXCL10 and CCL5.
IFIT1	encode	IFIT2	16973618	4	Human P54 and P56 proteins are tetratricopeptide proteins that are encoded by two closely related genes, ISG54 and ISG56.
IFIT1	express	IFIT2	24630834	4	We also found that ISG56 positively regulates the expression of ISG54, retinoic acid-inducible gene-I (RIG-I) and melanoma differentiation-associated gene 5 (MDA5).
IFIT1	regulate	IFIT2	24630834	4	We also found that ISG56 positively regulates the expression of ISG54, retinoic acid-inducible gene-I (RIG-I) and melanoma differentiation-associated gene 5 (MDA5).
IFIT1	positive	IFIT2	24630834	4	We also found that ISG56 positively regulates the expression of ISG54, retinoic acid-inducible gene-I (RIG-I) and melanoma differentiation-associated gene 5 (MDA5).
IFIT1	involve	IFIT3	26423178	1	RNA interference experiments showed that the induction of ISG60 by poly IC was mediated by TLR3, IFN-Î², ISG56 and ISG54, whereas ISG60 is involved in poly IC-induced expression of ISG56, ISG54 and a chemokine CXCL10.
IFIT1	activate	IRF7	25892253	1	The perturbation and inhibition analysis showed that the positive feedback, as well as noises, has little effect on the stochastic expression of IFNs, but the negative feedback of ISG56 on the activation of IRF7 has a great influence on IFN stochastic expression.
IFIT1	express	MX1	23867918	1	Silencing of IFIT1 or IFIT2 decreased the expression of the corresponding genes while other ISGs like MxA were not affected.
IFIT2	express	CXCL10	24630834	2	RNA interference experiments revealed that all of ISG54, ISG56, RIG-I and MDA5 were involved in the poly IC-induced expression of a chemokine CXCL10.
IFIT2	induce	CXCL10	24630834	2	RNA interference experiments revealed that all of ISG54, ISG56, RIG-I and MDA5 were involved in the poly IC-induced expression of a chemokine CXCL10.
IFIT2	reveal	IFIT1	21190939	1	Analyses of binding partners of ISG54 revealed association with two homologous proteins, ISG56/IFIT1 and ISG60/IFIT3.
IFIT2	involve	IFIT3	26423178	2	RNA interference experiments showed that the induction of ISG60 by poly IC was mediated by TLR3, IFN-Î², ISG56 and ISG54, whereas ISG60 is involved in poly IC-induced expression of ISG56, ISG54 and a chemokine CXCL10.
IFIT2	reveal	IFIT3	21190939	2	Analyses of binding partners of ISG54 revealed association with two homologous proteins, ISG56/IFIT1 and ISG60/IFIT3.
IFIT2	express	MX1	23867918	1	Silencing of IFIT1 or IFIT2 decreased the expression of the corresponding genes while other ISGs like MxA were not affected.
IFIT2	stimulate	STAT1	14600148	3	In naÃ¯ve cells, the ISG54 gene is activated via IFN beta-stimulated formation of ISGF3, a heterotrimeric DNA binding complex consisting of p48 (IRF9) and tyrosine-phosphorylated Stat1 and Stat2.
IFIT2	lack	STAT1	22065572	3	In IKKÎµ(-/-) cells, the loss of IFN-induced IFIT2 expression was linked to lack of STAT1 phosphorylation on Ser-708 but not Tyr-701 nor Ser-727.
IFIT2	form	STAT1	14600148	3	In naÃ¯ve cells, the ISG54 gene is activated via IFN beta-stimulated formation of ISGF3, a heterotrimeric DNA binding complex consisting of p48 (IRF9) and tyrosine-phosphorylated Stat1 and Stat2.
IFIT3	express	CXCL10	26423178	2	RNA interference experiments showed that the induction of ISG60 by poly IC was mediated by TLR3, IFN-Î², ISG56 and ISG54, whereas ISG60 is involved in poly IC-induced expression of ISG56, ISG54 and a chemokine CXCL10.
IFIT3	induce	CXCL10	26423178	2	RNA interference experiments showed that the induction of ISG60 by poly IC was mediated by TLR3, IFN-Î², ISG56 and ISG54, whereas ISG60 is involved in poly IC-induced expression of ISG56, ISG54 and a chemokine CXCL10.
IFIT3	induce	IFIT1	26423178	2	RNA interference experiments showed that the induction of ISG60 by poly IC was mediated by TLR3, IFN-Î², ISG56 and ISG54, whereas ISG60 is involved in poly IC-induced expression of ISG56, ISG54 and a chemokine CXCL10.
IFIT3	express	IFIT1	26423178	2	RNA interference experiments showed that the induction of ISG60 by poly IC was mediated by TLR3, IFN-Î², ISG56 and ISG54, whereas ISG60 is involved in poly IC-induced expression of ISG56, ISG54 and a chemokine CXCL10.
IFIT3	effect	IFIT2	21190939	4	In addition, ISG60 binding negatively regulates the apoptotic effects of ISG54.
IFIT3	regulate	IFIT2	21190939	4	In addition, ISG60 binding negatively regulates the apoptotic effects of ISG54.
IFIT3	express	IFIT2	26423178	4	RNA interference experiments showed that the induction of ISG60 by poly IC was mediated by TLR3, IFN-Î², ISG56 and ISG54, whereas ISG60 is involved in poly IC-induced expression of ISG56, ISG54 and a chemokine CXCL10.
IFIT3	induce	IFIT2	26423178	4	RNA interference experiments showed that the induction of ISG60 by poly IC was mediated by TLR3, IFN-Î², ISG56 and ISG54, whereas ISG60 is involved in poly IC-induced expression of ISG56, ISG54 and a chemokine CXCL10.
IFIT3	phosphorylate	STAT1	17933493	4	Our results suggest that the induction of IFIT4 transcription by IFN-alpha depends upon sequential activation of PKCdelta, JNK and STAT1, and that the influence of PKCdelta or JNK on IFN-alpha-mediated induction of IFIT4 is dependent upon the phosphorylation of STAT1 at Ser-727.
IFIT3	bind	STAT1	25650658	4	IFIT3 showed binding to JNK and STAT1, the latter being an important inducer of IFIT3 expression.
IFIT3	role	STAT1	20403236	4	The roles of STAT1, STAT2 and IRF-9 in IFN-alpha-induced RIG-G expression were analyzed in STAT1-null U3A cells by cell transfection, reporter gene assay, co-immunoprecipitation and chromatin immunoprecipitaion.
IFIT3	target	STAT1	17050680	4	In addition, our studies reveal that Rig-G is a direct target of STAT1, a key transcription factor in regulating IFN responses, and may be one of the first experimentally proven molecular mediators for the antiproliferative effect of IFN-alpha.
IFITM1	express	IFITM3	27117301	1	The results obtained revealed that IFITM3 was expressed at a higher level than IFITM1, 2 and 5, in both embryonic and adult organs.
IFITM1	increase	ISG15	24171456	1	In addition, IFITM1 and SP110 had significantly increased expression in the liver, IFITM1 and ISG15 in the lymph node, and ISG15 and PLSCR1 in the spleen (P value<0.05).
IFITM1	activate	MX1	8727077	1	When tested in parallel, 9-27 was found to have less powerful antiviral activity toward vesicular stomatitis virus than the interferon-induced MxA protein.
IFITM1	enhance	STAT2	26897526	1	Interferon-induced transmembrane protein 1 (IFITM1) overexpression enhances the aggressive phenotype of SUM149 inflammatory breast cancer cells in a signal transducer and activator of transcription 2 (STAT2)-dependent manner.
IFITM3	express	IFITM1	28511927	6	Here, through public data mining, episomal luciferase reporter assay and in vivo CRISPR-Cas9 genome editing, we identified an IFN-responsive enhancer located 35kb upstream of IFITM3 gene promoter upregulating the IFN-induced expression of IFITM1, 2 and 3 genes.
IFITM3	find	IFITM1	25613417	6	Based on in situ hybridization, ifitm1 mRNA was found to be strongly expressed in the ooplasm from stage I to stage II and ifitm3 mRNA was also strongly expressed in the ooplasm from stage I to stage II, furthermore ifitm3 expression ultimately localized to the cortex region beneath the plasma membrane of stage IV oocytes.
IFITM3	express	IFITM1	25613417	6	Based on in situ hybridization, ifitm1 mRNA was found to be strongly expressed in the ooplasm from stage I to stage II and ifitm3 mRNA was also strongly expressed in the ooplasm from stage I to stage II, furthermore ifitm3 expression ultimately localized to the cortex region beneath the plasma membrane of stage IV oocytes.
IFITM3	upregulate	IFITM1	28511927	6	Here, through public data mining, episomal luciferase reporter assay and in vivo CRISPR-Cas9 genome editing, we identified an IFN-responsive enhancer located 35kb upstream of IFITM3 gene promoter upregulating the IFN-induced expression of IFITM1, 2 and 3 genes.
IFITM3	higher	IFITM1	27117301	6	The results obtained revealed that IFITM3 was expressed at a higher level than IFITM1, 2 and 5, in both embryonic and adult organs.
IFITM3	induce	IFITM1	28511927	6	Here, through public data mining, episomal luciferase reporter assay and in vivo CRISPR-Cas9 genome editing, we identified an IFN-responsive enhancer located 35kb upstream of IFITM3 gene promoter upregulating the IFN-induced expression of IFITM1, 2 and 3 genes.
IFITM3	enhance	MT1JP	26565900	1	We find that IFITM3 co-localizes with early and, in particular, late MTb phagosomes, and overexpression of IFITM3 enhances endosomal acidification in MTb-infected monocytic cells.
IFITM3	inhibit	STAT1	21914072	1	Identification of the IFITM3 gene as an inhibitor of hepatitis C viral translation in a stable STAT1 cell line.
IL1RN	correlate	CCL2	19175774	6	Intrathecal MCP-1 correlated with IL-1ra, IL-10 and TGF-beta1 in episodic TTH, and MCP-1 with IL-10 in migraine with aura.
IL1RN	produce	CCL2	28411047	6	IL-10, IL-1Ra and MCP-1 are still produced during suppression with IL-1Ra being overly secreted during reversion.
IL1RN	inhibit	CCL2	9714185	6	Coadministration of anti-TNFalpha mAb and IL-1Ra inhibited 90% of MCP-1 production.
IL1RN	reduce	CCL2	18363573	6	IL-1ra reduced the expression of monocyte chemoattractant protein-1 (MCP-1) mRNA at 24 h and 5 days and that of intracellular adhesion molecule-1 (ICAM-1) expression at 24 h in the ischemic reperfused kidneys.
IL1RN	express	CCL2	18363573	6	IL-1ra reduced the expression of monocyte chemoattractant protein-1 (MCP-1) mRNA at 24 h and 5 days and that of intracellular adhesion molecule-1 (ICAM-1) expression at 24 h in the ischemic reperfused kidneys.
IL1RN	abolish	CCL2	9613677	6	Anti-IL-1alpha Ab and IL-1Ra almost completely abolished the IL-8/MCP-1-inducing capacity of the PA-fixed monocytes, while no inhibition was obtained with anti-IL-1beta, anti-TNF-alpha or Abs against CD11b/18, L-selectin or ICAM-1, indicating that membrane-associated IL-1alpha is involved in the IL-8/MCP-1 induction, while secreted IL-1alpha plays a major role in this cell-to-cell, i.e., juxtacri…
IL1RN	prevent	FAS	28752047	2	In this study, we used human islets in culture as an model of amyloid formation to: (1) investigate the effects of amyloid on islet levels of the natural IL-1 receptor antagonist (IL-1Ra); (2) examine if modulating the IL-1Î²/IL-1Ra balance can prevent amyloid-induced Î²-cell Fas upregulation and apoptosis.
IL1RN	induce	FAS	28752047	2	In this study, we used human islets in culture as an model of amyloid formation to: (1) investigate the effects of amyloid on islet levels of the natural IL-1 receptor antagonist (IL-1Ra); (2) examine if modulating the IL-1Î²/IL-1Ra balance can prevent amyloid-induced Î²-cell Fas upregulation and apoptosis.
IL1RN	correlate	MR1	21414240	1	Three of those 11 genes, Prg4, Ptgs2 and Mr1, correlated with the IL-1ra pathway.
IRF1	activate	AIM2	25774715	1	Here we found that the transcription factor IRF1 was required for activation of the AIM2 inflammasome during infection with the Francisella tularensis subspecies novicida (F. novicida), whereas engagement of the AIM2 inflammasome by mouse cytomegalovirus (MCMV) or transfected double-stranded DNA did not require IRF1.
IRF1	promote	BST2	19032371	1	The putative interferon (IFN) response elements IRF-1/2 and ISGF3 are present in the promoter of the CD317 gene, and IFN has been used for the treatment of not only myeloproliferative diseases but also solid tumors such as renal cell carcinoma (RCC) and melanoma.
IRF1	abolish	CASP1	16135520	4	Mutation of the IRF-1 binding site abolished interferon-gamma-induced caspase-1 promoter activity but p73-induced activation was only marginally reduced.
IRF1	upregulate	CASP1	9420296	4	The later phase of these processes may be promoted by ICE activity, which was upregulated by increased IRF-1.
IRF1	construct	CASP1	12680251	4	Transient transfection of an antisense-IRF-1 construct diminished high-dose ATRA-mediated caspase-1 activation.
IRF1	mediate	CASP1	11948692	4	Taken together, these results suggest that IRF-1 directly mediates the IFN-gamma-induced apoptosis via the activation of caspase-1 gene expression in IFN-gamma-sensitive ovarian cancer cells.
IRF1	increase	CCL2	19756487	2	Cytokine-exposed Irf-1 (-/-) islets and INS-1E cells transfected with Irf-1 siRNA showed increased expression of Mcp-1 (also known as Ccl2), Ip-10 (also known as Cxcl10), Mip-3alpha (also known as Ccl20) and Inos (also known as Nos2) mRNA and elevated production of monocyte chemoattractant protein-1 (MCP-1) and nitrite compared with controls.
IRF1	express	CCL2	19756487	2	Cytokine-exposed Irf-1 (-/-) islets and INS-1E cells transfected with Irf-1 siRNA showed increased expression of Mcp-1 (also known as Ccl2), Ip-10 (also known as Cxcl10), Mip-3alpha (also known as Ccl20) and Inos (also known as Nos2) mRNA and elevated production of monocyte chemoattractant protein-1 (MCP-1) and nitrite compared with controls.
IRF1	attenuate	CD274	25072357	8	Attenuation of IFN-Î³-induced B7-H1 expression by 15-deoxy-delta(12,14)-prostaglandin J2 via downregulation of the Jak/STAT/IRF-1 signaling pathway.
IRF1	elicit	CD274	25072357	8	In this study, we demonstrate that 15d-PGJ2 suppresses the IFN-Î³-elicited expression of B7-H1 by the inhibition of IRF-1 transcription via the Jak/STAT signaling pathway through a PPARÎ³-independent mechanism in mouse melanoma cells.
IRF1	regulate	CD274	28123883	8	Our data determine that PD-L1 is highly expressed in tumor-infiltrating MDSCs and in a lesser degree in lymphoid organs, and the pSTAT1-IRF1 axis regulates PD-L1 expression in MDSCs.
IRF1	express	CD274	25072357	8	In this study, we demonstrate that 15d-PGJ2 suppresses the IFN-Î³-elicited expression of B7-H1 by the inhibition of IRF-1 transcription via the Jak/STAT signaling pathway through a PPARÎ³-independent mechanism in mouse melanoma cells.
IRF1	regulate	CD274	24532425	8	Eventually, the inhibition of BMP signaling during maturation causes a reduced expression of IRF-1, a transcription factor that positively regulates the expression of PD-L1 and PD-L2.
IRF1	express	CD274	24532425	8	Eventually, the inhibition of BMP signaling during maturation causes a reduced expression of IRF-1, a transcription factor that positively regulates the expression of PD-L1 and PD-L2.
IRF1	positive	CD274	24532425	8	Eventually, the inhibition of BMP signaling during maturation causes a reduced expression of IRF-1, a transcription factor that positively regulates the expression of PD-L1 and PD-L2.
IRF1	express	CD274	16413538	8	Electrophoretic mobility shift assay, site-directed mutagenesis and knockdown experiment using siRNA revealed that interferon regulatory factor-1 (IRF-1) is primarily responsible for the constitutive B7-H1 expression as well as for the IFN-gamma-mediated B7-H1 upregulation in a human lung cancer cell line A549.
IRF1	cause	CD38	21740303	2	Ectopic IRF-1 expression causes CD38 expression and activation of the Raf/MEK/ERK axis, and enhances RA-induced differentiation by augmenting CD38, CD11b, respiratory burst and G0 arrest.
IRF1	bind	CD38	17947510	2	Chromatin-immunoprecipitation (IP) and siRNA strategies revealed not only increased binding of interferon regulatory factor 1 (IRF-1) transcription factor to CD38 promoter, but also its implication in regulating CD38 gene transcription.
IRF1	induce	CEACAM1	24650050	5	Previously we have shown that IRF-1 transcriptionally induces CEACAM1 via an ISRE (Interferon-Stimulated Response Element) in its promoter.
IRF1	interact	CEACAM1	21050451	5	Our data suggest that transcription activators USF1 and IRF1 interact to modulate CEACAM1 expression and that the chromatin structure of the promoter is likely maintained in a poised state that can promote rapid induction under appropriate conditions.
IRF1	modulate	CEACAM1	21050451	5	Our data suggest that transcription activators USF1 and IRF1 interact to modulate CEACAM1 expression and that the chromatin structure of the promoter is likely maintained in a poised state that can promote rapid induction under appropriate conditions.
IRF1	regulate	CEACAM1	24650050	5	IRF-1 regulates alternative mRNA splicing of carcinoembryonic antigen-related cell adhesion molecule 1 (CEACAM1) in breast epithelial cells generating an immunoreceptor tyrosine-based inhibition motif (ITIM) containing isoform.
IRF1	splice	CEACAM1	24650050	5	IRF-1 regulates alternative mRNA splicing of carcinoembryonic antigen-related cell adhesion molecule 1 (CEACAM1) in breast epithelial cells generating an immunoreceptor tyrosine-based inhibition motif (ITIM) containing isoform.
IRF1	abrogate	CXCL10	19880820	13	Moreover, pronounced IRF-1 knockdown abrogated the enhancement of CXCL10 normally induced by inhibitors of the MEK1 pathway.
IRF1	mediate	CXCL10	19880820	13	We conclude that HRV-16-induced CXCL10 production is dependent upon IRF-1, and that the MEK1 pathway-dependent suppression of CXCL10 expression is also mediated via effects on IRF-1.
IRF1	downregulate	CXCL10	12947309	13	Interferon regulatory factor-1 down-regulates cytokine-induced IP-10 expression in pancreatic islets.
IRF1	enhance	CXCL10	19880820	13	Moreover, pronounced IRF-1 knockdown abrogated the enhancement of CXCL10 normally induced by inhibitors of the MEK1 pathway.
IRF1	express	CXCL10	24464131	13	Here we found that IRF1 was essential for IL-1-induced expression of the chemokines CXCL10 and CCL5, which recruit mononuclear cells into sites of sterile inflammation.
IRF1	express	CXCL10	19342664	13	We conclude that activation of MEK1 selectively down-regulates HRV-16-induced expression of CXCL10 via modulation of IRF-1 interactions with the gene promoter in human airway epithelial cells.
IRF1	suppress	CXCL10	19880820	13	We conclude that HRV-16-induced CXCL10 production is dependent upon IRF-1, and that the MEK1 pathway-dependent suppression of CXCL10 expression is also mediated via effects on IRF-1.
IRF1	bind	CXCL10	19880820	13	Using short interfering RNA (siRNA), we both inhibited HRV-16-induced IRF-1 expression and reduced nuclear translocation and/or binding of IRF-1 to the CXCL10 promoter.
IRF1	induce	CXCL10	16253303	13	Most importantly, influenza-A-virus-induced DNA binding of IRF1, IRF3, IRF7 and NF-kappaB onto CXCL10 ISRE and NF-kappaB elements, respectively, was markedly enhanced in cytokine-pretreated cells.
IRF1	induce	CXCL10	24464131	13	K63-linked polyubiquitination of transcription factor IRF1 is essential for IL-1-induced production of chemokines CXCL10 and CCL5.
IRF1	depend	CXCL10	19880820	13	We conclude that HRV-16-induced CXCL10 production is dependent upon IRF-1, and that the MEK1 pathway-dependent suppression of CXCL10 expression is also mediated via effects on IRF-1.
IRF1	lead	CXCL10	19880820	13	Knockdown of IRF-1 also led to a significant reduction in HRV-16-induced CXCL10 production, confirming that IRF-1 is directly involved in HRV-16-induced CXCL10 expression in epithelial cells.
IRF1	bind	CXCL10	16253303	13	Most importantly, influenza-A-virus-induced DNA binding of IRF1, IRF3, IRF7 and NF-kappaB onto CXCL10 ISRE and NF-kappaB elements, respectively, was markedly enhanced in cytokine-pretreated cells.
IRF1	regulate	DDX58	17516545	3	IRF-1 is a tumor suppressor and the expression profile of RIG-I together with its regulation by IRF-1 and the presence of a caspase-recruitment domain in RIG-I suggest that RIG-I might also possess tumor suppressor properties.
IRF1	promote	DDX58	22391244	3	Moreover, we investigated the effect of IRF-1 binding site of RIG-I gene promoter on the regulation of RIG-I expression by luciferase promoter assay and electrophoretic mobility shift assay.
IRF1	result	DDX58	22391244	3	Moreover, UVB exposure promptly decreased IRF-1 expression, resulting in decreased IRF-1 protein binding to the RIG-I promoter, and consequently, decreased RIG-I expression.
IRF1	increase	EIF2AK2	9333018	8	Furthermore, expression of the interferon inducible, double stranded RNA dependent kinase PKR was increased following IRF-1 or IRF/RelA induction.
IRF1	require	EIF2AK2	7543195	8	IRF-1 induced cell growth inhibition and interferon induction requires the activity of the protein kinase PKR.
IRF1	activate	EIF2AK2	7543195	8	IRF-1 induced cell growth inhibition and interferon induction requires the activity of the protein kinase PKR.
IRF1	affect	EIF2AK2	8622878	8	These results show that IRF-1 activates PKR expression and suggest that loss of one allele of the IRF-1 gene is sufficient to affect PKR expression.
IRF1	induce	EIF2AK2	7543195	8	It is shown here that activation of the IRF-1 causes induction of PKR expression.
IRF1	cause	EIF2AK2	7543195	8	It is shown here that activation of the IRF-1 causes induction of PKR expression.
IRF1	express	EIF2AK2	8622878	8	Consequently, we investigated the role of IRF-1 in PKR expression.
IRF1	activate	EIF2AK2	8622878	8	These results show that IRF-1 activates PKR expression and suggest that loss of one allele of the IRF-1 gene is sufficient to affect PKR expression.
IRF1	express	FAS	12728261	2	Involvement of interferon regulatory factor-1 in monocyte CD95 expression and CD95-mediated apoptosis.
IRF1	mediate	FAS	12584735	2	We demonstrated the following phenomena in IFN-gamma-treated ACHN cells: 1) enhanced transcription of caspase-1, 3 and 7 mRNAs without any change in cleavage of their substrates; 2) increased cleavage DEVD (specific for caspase-3 and 7), but not YVAD (for caspase-1) or DMQD (for caspase-3), after anti-Fas/CD95 MAb treatment; 3) activation of the STAT-1 and IRF-1 pathway; and 4) partial abrogation…
IRF1	accompany	GBP2	19003964	1	Increase in GBP-2 is accompanied by an increase in protein levels of IRF-1, the main transcriptional regulator of GBP-2, and in the formation of complexes between p53 and IRF-1.
IRF1	upregulate	HLA-A	19428110	2	IRF-1 and p65 mediate upregulation of constitutive HLA-A antigen expression by hepatocellular carcinoma cells.
IRF1	mediate	HLA-A	19428110	2	IRF-1 and p65 mediate upregulation of constitutive HLA-A antigen expression by hepatocellular carcinoma cells.
IRF1	express	IFI35	23226549	3	Interferon-Î³ upregulates expression of IFP35 gene in HeLa cells via interferon regulatory factor-1.
IRF1	activate	IFI35	23226549	3	These findings provide the first evidence that IRF-1 and IRF-2 are involved in constitutive IFP35 expression in HeLa cells, while IRF-1 also activates IFP35 expression in an IFN-Î³-inducible manner.
IRF1	bind	IFI35	23226549	3	Furthermore, we found that interferon regulatory factor 1 (IRF-1) and IRF-2 could bind to IFP35 promoter and upregulate endogenous IFP35 protein level.
IRF1	activate	IFIT3	21056555	5	In STAT1-expressing cells, IRF-1 indirectly activated RIG-G expression through an IRF-9/STAT2-dependent manner.
IRF1	regulate	IFIT3	21056555	5	In addition, we also found that IRF-1 could regulate RIG-G induction as well as the expression of IRF-9 and STAT2 in some cases.
IRF1	induce	IFIT3	19351818	5	In addition, IRF-1 is also able to induce RIG-G gene expression through an IRF-9/STAT2-dependent or IRF-9/STAT2-independent mechanism.
IRF1	activate	IFIT3	20137113	5	IRF-1 alone could also activate the reporter gene containing rig-g gene promoter, but C/EBPalpha could strongly inhibit this transcription activity of IRF-1.
IRF1	induce	IFIT3	21056555	5	In STAT1-deficient U3A cells, IRF-1 could induce RIG-G expression via the IFN-stimulated response elements in the RIG-G gene promoter, but it failed to upregulate IRF-9 and STAT2 unless the U3A cells were reconstituted by exogenous STAT1.
IRF1	lower	IFITM1	7686487	2	Consistent with this, IRF1 and IRF2 have lower affinity for the 9-27 ISRE than the 6-16 ISRE, whereas the reverse is true for E (ISGF3) and its gamma subunit.
IRF1	affinity	IFITM1	7686487	2	Consistent with this, IRF1 and IRF2 have lower affinity for the 9-27 ISRE than the 6-16 ISRE, whereas the reverse is true for E (ISGF3) and its gamma subunit.
IRF1	positive	IRF4	26590315	5	We identify IRF1 and IRF2 as positive regulators of BAFF transcription and IRF4 and IRF8 as potent repressors; in addition, we have mapped the precise binding site for these factors in the BAFF promoter.
IRF1	counteract	IRF4	28497800	5	IRF1 counteracts IRF4-driven Il9 promoter activity, and IRF1 and IRF4 have opposing function on activating histone modifications, thus modulating RNA polymerase II recruitment.
IRF1	regulate	IRF4	26590315	5	We identify IRF1 and IRF2 as positive regulators of BAFF transcription and IRF4 and IRF8 as potent repressors; in addition, we have mapped the precise binding site for these factors in the BAFF promoter.
IRF1	suppress	IRF4	21816905	5	Suppression of IRF4 by IRF1, 3, and 7 in Noxa expression is a necessary event for IFN-Î³-mediated tumor elimination.
IRF1	decrease	IRF4	28497800	5	IRF1 occupancy correlates with decreased IRF4 abundance, suggesting an IRF1-IRF4-binding competition at the Il9 locus.
IRF1	cooperate	IRF7	12077266	3	In turn, IFN-beta-induced IRF-1 and IRF-7 may cooperate toward induction of IFN-alpha1/13 if infection persists and these factors are activated.
IRF1	upregulate	IRF7	26460486	3	Induced IRF1 upregulates STAT1 and IRF7, and in consort, these factors induce the expression of interferon response genes.
IRF1	cooperate	IRF7	22252317	3	IRF7 cooperated with STAT1 and IRF1 to stimulate the expression of a subset of IFN-Î³-induced STAT1 target genes.
IRF1	inhibit	JAK2	28977839	1	Deletion of or inhibition of the JAK2 kinase activity resulted in loss of IFNÎ³-induced IRF1 and cell surface HLA-ABC in JAK2 wildtype NSCLC cells, whereas expression of exogenous JAK2 in H1573 cells restored the IFNÎ³ responses.
IRF1	induce	NMI	28913576	4	These results revealed that IRF-1 is involved in the IFN-inducible expression of Nmi.
IRF1	activate	NMI	28913576	4	We also found that interferon regulatory factor 1 (IRF-1) could activate transcription of Nmi by binding to the ISRE in the promoter.
IRF1	express	NMI	28913576	4	These results revealed that IRF-1 is involved in the IFN-inducible expression of Nmi.
IRF1	decrease	NMI	28913576	4	Knockdown of IRF-1 decreases IFN-induced Nmi transcription.
IRF1	express	PDCD1LG2	24532425	4	Eventually, the inhibition of BMP signaling during maturation causes a reduced expression of IRF-1, a transcription factor that positively regulates the expression of PD-L1 and PD-L2.
IRF1	positive	PDCD1LG2	24532425	4	Eventually, the inhibition of BMP signaling during maturation causes a reduced expression of IRF-1, a transcription factor that positively regulates the expression of PD-L1 and PD-L2.
IRF1	regulate	PDCD1LG2	24532425	4	Eventually, the inhibition of BMP signaling during maturation causes a reduced expression of IRF-1, a transcription factor that positively regulates the expression of PD-L1 and PD-L2.
IRF1	bind	PDCD1LG2	28494868	4	PD-L2 responded equally to interferon beta and gamma and is regulated through both IRF1 and STAT3, which bind to the PD-L2 promoter.
IRF1	result	PSMB9	9285409	5	The absence of IRF-1 resulted in decreased expression of LMP2, TAP1, and MHC class I on thymic stromal cells.
IRF1	induce	PSMB9	14735146	5	By making deletions of the promoter, we found that only the proximal GAS and IRF-1 boxes are required for IFN-gamma induction of Tap-1 and Lmp-2.
IRF1	decrease	PSMB9	9285409	5	The absence of IRF-1 resulted in decreased expression of LMP2, TAP1, and MHC class I on thymic stromal cells.
IRF1	regulate	PSMB9	8885869	5	Regulation of LMP2 and TAP1 genes by IRF-1 explains the paucity of CD8+ T cells in IRF-1-/- mice.
IRF1	express	PSMB9	9285409	5	The absence of IRF-1 resulted in decreased expression of LMP2, TAP1, and MHC class I on thymic stromal cells.
IRF1	bind	RSAD2	20308629	1	In this study, we show that IRF-1 directly binds to the murine viperin promoter to the two proximal IRF elements and thereby induces viperin expression.
IRF1	lead	STAT1	18345002	24	TNF activates an IRF1-dependent autocrine loop leading to sustained expression of chemokines and STAT1-dependent type I interferon-response genes.
IRF1	important	STAT1	12204966	24	In agreement with this, induction of IRF-1 mRNA by ATRA was only modest and transient in a STAT1 knockout cell line, suggesting the importance of STAT1 in sustained IRF-1 expression.
IRF1	require	STAT1	15194680	24	However, IFNbeta activation of IRF-1, which requires tyrosine-phosphorylated Stat1 homodimers binding to a gamma interferon activation sequence in its promoter is not affected by TSA.
IRF1	express	STAT1	22252317	24	IRF7 cooperated with STAT1 and IRF1 to stimulate the expression of a subset of IFN-Î³-induced STAT1 target genes.
IRF1	phosphorylate	STAT1	15194680	24	However, IFNbeta activation of IRF-1, which requires tyrosine-phosphorylated Stat1 homodimers binding to a gamma interferon activation sequence in its promoter is not affected by TSA.
IRF1	inhibit	STAT1	20980260	24	STAT1 and IRF-1 have opposite effects on cytokine-induced chemokine production, with IRF-1 exerting negative feedback inhibition on STAT1 and downstream chemokine expression.
IRF1	target	STAT1	10528163	24	The Stat1-dependent IFN-gamma activation sequence element of the IRF-1 promoter is a target for Stat6-mediated inhibition despite apparently normal Stat1 DNA binding.
IRF1	bind	STAT1	28274199	24	STAT1 almost always bound with IRF1, while most IRF1 binding events were isolated.
IRF1	activate	STAT1	12077266	24	The expression of IRF-1 appears to be dependent on the sequential activation of NF-kappaB and STAT-1.
IRF1	enhance	STAT1	10477259	24	The enhanced activation of STAT1 resulted in increased induction of mRNA encoding interferon regulatory factor-1.
IRF1	activate	STAT1	18490752	24	LT enhancement of NF-kappaB phosphorylation and nuclear translocation correlated temporally with a delayed reaccumulation of IkappaBalpha, while increased induction of IRF-1 was linked to STAT1 activation.
IRF1	express	STAT1	18345002	24	TNF activates an IRF1-dependent autocrine loop leading to sustained expression of chemokines and STAT1-dependent type I interferon-response genes.
IRF1	activate	STAT1	10477259	24	The enhanced activation of STAT1 resulted in increased induction of mRNA encoding interferon regulatory factor-1.
IRF1	bind	STAT1	16512786	24	Intracellular HIV-1 Tat protein represses constitutive LMP2 transcription increasing proteasome activity by interfering with the binding of IRF-1 to STAT1.
IRF1	activate	STAT1	10820262	24	These results demonstrated that IRF-1, which is induced by activation of Stat1, mediated transcriptional activation of the SSI-1 gene by IFN-gamma via VIRE.
IRF1	depend	STAT1	18601229	24	IRF-1, a STAT-1 dependent gene, is also inhibited by statins.
IRF1	bind	STAT1	16301648	24	IRF-2 constitutively binds to the two ISRE/IRF-E sites at the DRR, while IRF-1 and STAT1 are induced to bind to the two ISRE/IRF-E sites and the ISRE/IRF-E1, respectively, only after IFN-beta treatment.
IRF1	target	STAT1	22067483	24	We previously showed that monoubiquitination of histone H2B (ubH2B) is highly dynamic at the STAT1 target gene, interferon regulatory factor 1 (IRF1), suggesting that a deubiquitinase is recruited during gene activation.
IRF1	stimulate	STAT1	22252317	24	IRF7 cooperated with STAT1 and IRF1 to stimulate the expression of a subset of IFN-Î³-induced STAT1 target genes.
IRF1	upregulate	STAT1	26460486	24	Induced IRF1 upregulates STAT1 and IRF7, and in consort, these factors induce the expression of interferon response genes.
IRF1	bind	STAT1	24478085	24	This leads to increased IFN-Î³-induced binding of STAT1 at the IRF1 promoter in host cells and increased global IFN-Î³-induced association of STAT1 with chromatin.
IRF1	form	STAT1	8621447	24	Formation of STAT1-STAT2 heterodimers and their role in the activation of IRF-1 gene transcription by interferon-alpha.
IRF1	correlate	STAT1	10225979	24	Furthermore, epithelial levels of activated Stat1 correlated with levels of expression for epithelial ICAM-1, IRF-1, and Stat1, and in turn, ICAM-1 levels correlated with T-cell accumulation in tissue.
IRF1	activate	STAT1	26254356	24	In the present study, several lines of evidence indicated that although treatment with IFN-Î³ strongly induced the activation of STAT1 as a transcriptional activator, its target molecule, IRF1, was not clearly produced in Lmp2-deficient uterine smooth muscle cells (Ut-SMCs).
IRF1	form	STAT2	8621447	4	Formation of STAT1-STAT2 heterodimers and their role in the activation of IRF-1 gene transcription by interferon-alpha.
IRF1	activate	STAT2	21056555	4	In STAT1-expressing cells, IRF-1 indirectly activated RIG-G expression through an IRF-9/STAT2-dependent manner.
IRF1	increase	STAT2	20137113	4	It is concluded that during ATRA-induced APL cell differentiation, IRF-1 is first upregulated by ATRA, and then IRF-1 increases the protein levels of IRF-9 and STAT2 with the downregulation of C/EBPalpha.
IRF1	induce	STAT2	19351818	4	In addition, IRF-1 is also able to induce RIG-G gene expression through an IRF-9/STAT2-dependent or IRF-9/STAT2-independent mechanism.
IRF1	induce	TAP1	14735146	4	By making deletions of the promoter, we found that only the proximal GAS and IRF-1 boxes are required for IFN-gamma induction of Tap-1 and Lmp-2.
IRF1	express	TAP1	9285409	4	The absence of IRF-1 resulted in decreased expression of LMP2, TAP1, and MHC class I on thymic stromal cells.
IRF1	result	TAP1	9285409	4	The absence of IRF-1 resulted in decreased expression of LMP2, TAP1, and MHC class I on thymic stromal cells.
IRF1	decrease	TAP1	9285409	4	The absence of IRF-1 resulted in decreased expression of LMP2, TAP1, and MHC class I on thymic stromal cells.
IRF1	activate	TNFSF10	15511228	5	In further experiments using an antisense oligonucleotide, a specific repression of IRF-1 expression abolished enhancer activity of IFN-gamma for TRAIL-induced apoptosis.
IRF1	express	TNFSF10	17617740	5	Together, our results demonstrate that IFNalpha induces TRAIL expression via a STAT-1/IRF-1-dependent mechanism in human bladder cancer cells, and this induction of TRAIL plays an important role in IFNalpha-induced cell killing.
IRF1	abolish	TNFSF10	15511228	5	In further experiments using an antisense oligonucleotide, a specific repression of IRF-1 expression abolished enhancer activity of IFN-gamma for TRAIL-induced apoptosis.
IRF1	inhibit	TNFSF10	17617740	5	Transfection with siRNAs directed against STAT-1 or IRF-1 inhibited IFNalpha-induced TRAIL production and cell death, and chromatin immunprecipitation (ChIP) analyses demonstrated that IFNalpha induced direct, time-dependent binding of both transcription factors to the TRAIL promoter.
IRF1	enhance	TNFSF10	15511228	5	In further experiments using an antisense oligonucleotide, a specific repression of IRF-1 expression abolished enhancer activity of IFN-gamma for TRAIL-induced apoptosis.
IRF1	regulate	TNFSF13B	26590315	3	We identify IRF1 and IRF2 as positive regulators of BAFF transcription and IRF4 and IRF8 as potent repressors; in addition, we have mapped the precise binding site for these factors in the BAFF promoter.
IRF1	induce	TNFSF13B	26590315	3	In summary, we show that BAFF expression is directly induced by type I IFNs via IRF1 and IRF2, whereas IRF4 and IRF8 are negative regulators of BAFF expression.
IRF1	positive	TNFSF13B	26590315	3	We identify IRF1 and IRF2 as positive regulators of BAFF transcription and IRF4 and IRF8 as potent repressors; in addition, we have mapped the precise binding site for these factors in the BAFF promoter.
IRF1	induce	TRIM21	23975864	1	IRF1 and IRF2 strongly induced Trim21 expression in an IFN-stimulated response element-dependent manner, whereas IRF4 and IRF8 strongly repressed the IRF1-mediated induction of Trim21.
IRF1	mediate	XAF1	24743731	1	Sublytic C5b-9 triggers glomerular mesangial cell apoptosis via XAF1 gene activation mediated by p300-dependent IRF-1 acetylation.
IRF4	translate	CASP10	25987254	3	Moreover, inhibition of IRF4 translated into downregulation of c-Myc, caspase-10 and cFlip, relevant IRF4-downstream effectors.
IRF4	induce	CASP10	23541952	3	The transcription factor IRF4 induces both caspase-10 and its associated protein cFLIPL in myeloma, generating a protease that does not induce apoptosis but rather blocks an autophagy-dependent cell death pathway.
IRF4	downregulate	CASP10	25987254	3	Moreover, inhibition of IRF4 translated into downregulation of c-Myc, caspase-10 and cFlip, relevant IRF4-downstream effectors.
IRF4	lead	FAS	12566414	4	Here, we show that stable expression of IRF-4 in a human lymphoid cell line that normally lacks IRF-4 leads to a significantly enhanced apoptotic response on Fas receptor engagement.
IRF4	enhance	FAS	12566414	4	Here, we show that stable expression of IRF-4 in a human lymphoid cell line that normally lacks IRF-4 leads to a significantly enhanced apoptotic response on Fas receptor engagement.
IRF4	associate	FAS	17357108	4	This increased susceptibility to Fas-induced apoptosis is associated with a dramatic coordinated up-regulation of Fas/CD95 and IRF-4 expression through a mechanism mediated, at least in part, by inhibition of the MEK/ERK pathway.
IRF4	regulate	FAS	12566414	4	In these studies, we have investigated whether Fas-mediated apoptosis can be regulated by interferon regulatory factor 4 (IRF-4), a lymphoid-restricted member of the IRF family of transcription factors.
IRF4	positive	IFI16	26185770	2	In contrast, IFI16 expression positively correlated with STAT3, REL, SPIB, RELA, RELB, IRF4, STAT5B, and STAT5A.
IRF4	correlate	IFI16	26185770	2	In contrast, IFI16 expression positively correlated with STAT3, REL, SPIB, RELA, RELB, IRF4, STAT5B, and STAT5A.
IRF4	act	IRF1	16172134	4	These results indicate that IRF-4 acts as a natural antagonist against IRF-1 in immune cells.
IRF4	inhibit	IRF1	16172134	4	Interestingly, the IRF-1-dependent transactivation is inhibited in the presence of IRF-4, but not IRF-2.
IRF4	antagonize	IRF1	16172134	4	These results indicate that IRF-4 acts as a natural antagonist against IRF-1 in immune cells.
IRF4	repress	IRF1	23975864	4	IRF1 and IRF2 strongly induced Trim21 expression in an IFN-stimulated response element-dependent manner, whereas IRF4 and IRF8 strongly repressed the IRF1-mediated induction of Trim21.
IRF4	bind	IRF7	28368411	2	As it was reported that IRF4 directly binds to the IRF7 promoter and downregulates its expression in activated B cell-like subtype of diffuse large B cell lymphoma cells, we performed ChIP assays and found that IRF4 directly binds the IRF7 promoter in myeloma cells.
IRF4	downregulate	IRF7	28368411	2	Finally, we evaluated the mRNA expression levels of PU.1, IRF4 and IRF7 in primary myeloma cells from patients and found that PU.1 and IRF7 were strongly downregulated in contrast to the high expression levels of IRF4.
IRF4	activate	ISG15	12055236	2	Here we show that PU.1, an ETS member essential for myeloid/lymphoid cell differentiation, forms heterocomplexes with the immune-restricted IRFs, IRF-8\/ICSBP and IRF-4, which lead to transcriptional activation of ISG15.
IRF4	lead	ISG15	12055236	2	Here we show that PU.1, an ETS member essential for myeloid/lymphoid cell differentiation, forms heterocomplexes with the immune-restricted IRFs, IRF-8\/ICSBP and IRF-4, which lead to transcriptional activation of ISG15.
IRF4	result	NOD2	24670424	2	Here we show that NOD2 activation results in increased interferon regulatory factor 4 (IRF4) expression and binding to tumor necrosis factor receptor associated factor 6 (TRAF6) and RICK (receptor interacting serine-threonine kinase).
IRF4	activate	NOD2	24670424	2	Here we show that NOD2 activation results in increased interferon regulatory factor 4 (IRF4) expression and binding to tumor necrosis factor receptor associated factor 6 (TRAF6) and RICK (receptor interacting serine-threonine kinase).
IRF4	act	PMAIP1	21816905	1	In contrast, IRF4 acts as a repressor for Noxa expression and inhibits cell death induced by IRF1, 3, or 7.
IRF4	express	PRDM1	16919487	6	Restoration of AID or Blimp-1 expression in Irf4(-/-) B cells promoted isotype switching or secretion, respectively.
IRF4	downregulate	PRDM1	18089822	6	Lastly, we show that Blimp-1-dependent cell survival may act downstream of IFN regulatory factor 4 (IRF4) because IRF4 knockdown leads to down-regulation of Blimp-1 and apoptosis in multiple myeloma cells and plasmacytoma cells.
IRF4	express	PRDM1	23980171	6	IRF4 was essential for expression of Blimp-1, suggesting that altered regulation of Blimp-1 contributes to the defects of Irf4(-/-) CD8(+) T cells.
IRF4	activate	PRDM1	18554885	6	AP-1, NF-kappaB, and IRF4 also activate Blimp-1.
IRF4	lead	PRDM1	18089822	6	Lastly, we show that Blimp-1-dependent cell survival may act downstream of IFN regulatory factor 4 (IRF4) because IRF4 knockdown leads to down-regulation of Blimp-1 and apoptosis in multiple myeloma cells and plasmacytoma cells.
IRF4	activate	PRDM1	24072880	6	GCN5 is essential for IRF-4 gene expression followed by transcriptional activation of Blimp-1 in immature B cells.
IRF4	regulate	TNFSF13B	26590315	1	In summary, we show that BAFF expression is directly induced by type I IFNs via IRF1 and IRF2, whereas IRF4 and IRF8 are negative regulators of BAFF expression.
IRF4	mediate	TRIM21	23975864	5	IRF1 and IRF2 strongly induced Trim21 expression in an IFN-stimulated response element-dependent manner, whereas IRF4 and IRF8 strongly repressed the IRF1-mediated induction of Trim21.
IRF4	induce	TRIM21	23975864	5	IRF1 and IRF2 strongly induced Trim21 expression in an IFN-stimulated response element-dependent manner, whereas IRF4 and IRF8 strongly repressed the IRF1-mediated induction of Trim21.
IRF4	elevate	TRIM21	23975864	5	Consistent with this observation, baseline expression of Trim21 was elevated in Irf4(-/-) cells.
IRF4	express	TRIM21	23975864	5	Consistent with this observation, baseline expression of Trim21 was elevated in Irf4(-/-) cells.
IRF4	repress	TRIM21	23975864	5	IRF1 and IRF2 strongly induced Trim21 expression in an IFN-stimulated response element-dependent manner, whereas IRF4 and IRF8 strongly repressed the IRF1-mediated induction of Trim21.
IRF7	upregulate	BST2	22301143	3	Virus-activated interferon regulatory factor 7 upregulates expression of the interferon-regulated BST2 gene independently of interferon signaling.
IRF7	express	BST2	22301143	3	Virus-activated interferon regulatory factor 7 upregulates expression of the interferon-regulated BST2 gene independently of interferon signaling.
IRF7	stimulate	BST2	22301143	3	Interestingly, expression of IRF-1 or virus-activated forms of IRF-3 and IRF-7 stimulated the BST2 promoter even under conditions where type I IFN signaling was inhibited.
IRF7	bind	CXCL10	24701034	1	Through the downstream transcription factors of these pathways, NF-ÎºB and IRF7, which bind directly to the CXCL10's promoter, the expression of CXCL10 is increased.
IRF7	activate	DDX58	18635538	4	SUMOylation of IRF3 and IRF7 was dependent on the activation of Toll-like receptor and RIG-I pathways but not on the IFN-stimulated pathway.
IRF7	restore	DDX58	25520509	4	Ectopic IRF7 expression restores RIG-I expression and type I/III IFN expression in ATM-silenced cells.
IRF7	mediate	DDX58	28077651	4	BRD4 is functionally required for expression of the NF-ÎºB-dependent inflammatory gene regulatory network (GRN), including the IFN response factor 1 (IRF1) and IRF7, which mediate a cross talk pathway for RIG-I upregulation.
IRF7	control	DDX58	24710104	4	We predict, and confirm experimentally, that RIG-I mRNA expression is controlled by IRF7.
IRF7	bind	GBP2	22252317	1	IRF7-mediated control of the Gbp2 gene required the presence and basal activity of the S/T kinase TANK-binding kinase 1 (TBK1), whereas the binding of IRF7 to the Gbp2 promoter did not.
IRF7	induce	GBP4	22095711	2	In this study, we identify GBP4 virus-induced protein interacting with IRF7 as a negative regulator for IFN-I response.
IRF7	interact	GBP4	22095711	2	In this study, we identify GBP4 virus-induced protein interacting with IRF7 as a negative regulator for IFN-I response.
IRF7	decrease	IL1RN	20727895	1	IL-1ra, which is produced by LMNCs and hepatocytes, is an IFN-regulated antagonist of the proinflammatory cytokine IL-1Î²; IRF7- and IFNAR1-deficient mice had decreased levels of IL-1ra compared with WT mice.
IRF7	bind	IRF1	17404045	4	Here we report that the overexpression of a constitutively active form of IRF-7 binds and positively regulates the transcriptional activity of the promotor of IRF-1 and low molecular mass polypeptide-2 (LMP-2), two proteins that play a key role in adaptive immunity.
IRF7	regulate	IRF1	17404045	4	Here we report that the overexpression of a constitutively active form of IRF-7 binds and positively regulates the transcriptional activity of the promotor of IRF-1 and low molecular mass polypeptide-2 (LMP-2), two proteins that play a key role in adaptive immunity.
IRF7	activate	IRF1	17404045	4	Here we report that the overexpression of a constitutively active form of IRF-7 binds and positively regulates the transcriptional activity of the promotor of IRF-1 and low molecular mass polypeptide-2 (LMP-2), two proteins that play a key role in adaptive immunity.
IRF7	positive	IRF1	17404045	4	Here we report that the overexpression of a constitutively active form of IRF-7 binds and positively regulates the transcriptional activity of the promotor of IRF-1 and low molecular mass polypeptide-2 (LMP-2), two proteins that play a key role in adaptive immunity.
IRF7	induce	MX2	24043884	1	Additionally, the IFN-stimulated genes Cxcl10, Ifit1, Ifit3, and Mx2 can be induced via an IRF-3- and IRF-7-independent pathway that does not involve IFN-Î³ signaling for protection against DENV.
IRF7	find	NMI	23956435	1	In addition, Nmi was found to promote the K48-linked ubiquitination of IRF7 and the proteasome-dependent degradation of this protein.
IRF7	due	STAT2	12768031	1	Impairment of interferon-induced IRF-7 gene expression due to inhibition of ISGF3 formation by trichostatin A.
IRF7	regulate	TAP1	16838648	2	They include IRF-7, a positive feedback regulator of IFNbeta production, IFI30 and TAP1, a key component of the antigen-presentation machinery, and TNFAIP6, a secreted protein with antiinflammatory activities.
IRF7	positive	TAP1	16838648	2	They include IRF-7, a positive feedback regulator of IFNbeta production, IFI30 and TAP1, a key component of the antigen-presentation machinery, and TNFAIP6, a secreted protein with antiinflammatory activities.
IRF7	bind	TAP2	11119603	4	Also, IRF-7 can bind to the Tap-2 promoter under physiological conditions in vivo, as shown by formaldehyde cross-linking, as well as to the Tap-2 ISRE in vitro, as shown by gel mobility shift assays.
IRF7	mediate	TAP2	11119603	4	Interferon regulatory factor 7 mediates activation of Tap-2 by Epstein-Barr virus latent membrane protein 1.
IRF7	induce	TAP2	11119603	4	The induction of Tap-2 by IRF-7 and LMP-1 may have an important implication for the immune response to EBV and its persistence in vivo.
IRF7	activate	TAP2	11119603	4	Interferon regulatory factor 7 mediates activation of Tap-2 by Epstein-Barr virus latent membrane protein 1.
IRF7	interact	TNFAIP3	20392859	1	Moreover, A20 interacts with IRF7 endogenously in latently EBV-infected type 3 Raji cells, in which expression of both A20 and IRF7 is constitutively induced by the considerable level of endogenous LMP1.
IRF7	interact	TRIM21	20668674	1	Endogenous immunoprecipitation of Ro52-bound proteins revealed that IRF7 associates with Ro52, an effect which increases following TLR7 and TLR9 stimulation, suggesting that Ro52 interacts with IRF7 post-pathogen recognition.
IRF7	mediate	USP25	27129230	3	The Type I Interferon-IRF7 Axis Mediates Transcriptional Expression of Usp25 Gene.
IRF7	express	USP25	27129230	3	The Type I Interferon-IRF7 Axis Mediates Transcriptional Expression of Usp25 Gene.
IRF7	bind	USP25	27129230	3	Furthermore, IRF7 directly binds to the two conserved IRF binding sites on the USP25 promoter to drive transcription of Usp25, and mutation of these two sites abolished Sendai virus-induced IRF7-mediated activation of the USP25 promoter.
ISG15	express	CXCL10	28599020	7	ISG15 alone induced the expression of IL-1Ra, CXCL10, and CRAMP in mouse CECs.
ISG15	regulate	CXCL10	28955339	7	The inhibition of ISG15 can restore the regulation of IP-10 by miR-21.
ISG15	restore	CXCL10	28955339	7	The inhibition of ISG15 can restore the regulation of IP-10 by miR-21.
ISG15	upregulate	CXCL10	26844778	7	A knockdown of ISG15 upregulated the expression of ISG56, MDA5, CXCL10 and phosphorylated signal transducers and activators of transcription protein 1 (P-STAT1), while a knockdown of ubiquitin-like modifier activating enzyme 7, a key enzyme that conjugates ISG15 to target proteins, did not affect the expression.
ISG15	express	CXCL10	26844778	7	A knockdown of ISG15 upregulated the expression of ISG56, MDA5, CXCL10 and phosphorylated signal transducers and activators of transcription protein 1 (P-STAT1), while a knockdown of ubiquitin-like modifier activating enzyme 7, a key enzyme that conjugates ISG15 to target proteins, did not affect the expression.
ISG15	induce	CXCL10	28599020	7	ISG15 alone induced the expression of IL-1Ra, CXCL10, and CRAMP in mouse CECs.
ISG15	alter	CXCL10	24448099	7	Extracellular ISG15 also alters CXCL10 production.
ISG15	regulate	DDX58	18057259	4	Negative feedback regulation of RIG-I-mediated antiviral signaling by interferon-induced ISG15 conjugation.
ISG15	mediate	DDX58	18057259	4	Negative feedback regulation of RIG-I-mediated antiviral signaling by interferon-induced ISG15 conjugation.
ISG15	induce	DDX58	23824820	4	Additionally, zf-ISG15 overexpression triggers induction of the rig-I and viperin genes as well as, to a lesser extent, the IFN gene.
ISG15	trigger	DDX58	23824820	4	Additionally, zf-ISG15 overexpression triggers induction of the rig-I and viperin genes as well as, to a lesser extent, the IFN gene.
ISG15	involve	HERC5	16815975	1	Therefore, this study demonstrates that HERC5/Ceb1 is involved in the conjugation of ISG15 to cellular proteins.
ISG15	express	IFIH1	26844778	2	A knockdown of ISG15 upregulated the expression of ISG56, MDA5, CXCL10 and phosphorylated signal transducers and activators of transcription protein 1 (P-STAT1), while a knockdown of ubiquitin-like modifier activating enzyme 7, a key enzyme that conjugates ISG15 to target proteins, did not affect the expression.
ISG15	upregulate	IFIH1	26844778	2	A knockdown of ISG15 upregulated the expression of ISG56, MDA5, CXCL10 and phosphorylated signal transducers and activators of transcription protein 1 (P-STAT1), while a knockdown of ubiquitin-like modifier activating enzyme 7, a key enzyme that conjugates ISG15 to target proteins, did not affect the expression.
ISG15	express	IFIT1	26844778	2	A knockdown of ISG15 upregulated the expression of ISG56, MDA5, CXCL10 and phosphorylated signal transducers and activators of transcription protein 1 (P-STAT1), while a knockdown of ubiquitin-like modifier activating enzyme 7, a key enzyme that conjugates ISG15 to target proteins, did not affect the expression.
ISG15	upregulate	IFIT1	26844778	2	A knockdown of ISG15 upregulated the expression of ISG56, MDA5, CXCL10 and phosphorylated signal transducers and activators of transcription protein 1 (P-STAT1), while a knockdown of ubiquitin-like modifier activating enzyme 7, a key enzyme that conjugates ISG15 to target proteins, did not affect the expression.
ISG15	express	IL1RN	28599020	2	ISG15 alone induced the expression of IL-1Ra, CXCL10, and CRAMP in mouse CECs.
ISG15	induce	IL1RN	28599020	2	ISG15 alone induced the expression of IL-1Ra, CXCL10, and CRAMP in mouse CECs.
ISG15	repress	PML	20935222	3	The E1-like ubiquitin-activating enzyme (UBE1L) associates with interferon-stimulated gene ISG15 that binds and represses PML/RARÎ± protein.
ISG15	bind	PML	20935222	3	The E1-like ubiquitin-activating enzyme (UBE1L) associates with interferon-stimulated gene ISG15 that binds and represses PML/RARÎ± protein.
ISG15	induce	PML	14976209	3	Involvement of UBE1L in ISG15 conjugation during retinoid-induced differentiation of acute promyelocytic leukemia.
ISG15	induce	RSAD2	23824820	2	Additionally, zf-ISG15 overexpression triggers induction of the rig-I and viperin genes as well as, to a lesser extent, the IFN gene.
ISG15	trigger	RSAD2	23824820	2	Additionally, zf-ISG15 overexpression triggers induction of the rig-I and viperin genes as well as, to a lesser extent, the IFN gene.
ISG15	phosphorylate	STAT1	26844778	4	Since unconjugated free ISG15 negatively regulates the phosphorylation of STAT1 and its downstream reactions, ISG15 dysregulation may be involved in the pathogenesis of glomerular inflammation.
ISG15	activate	STAT1	20035788	4	ISG15 over-expression activated the expression of STAT1-dependent genes including IRF-3, IFN-beta, IL-8, PKR and OAS before and post-JEV infection (p=0.063, Student's t-test).
ISG15	express	STAT1	20035788	4	ISG15 over-expression activated the expression of STAT1-dependent genes including IRF-3, IFN-beta, IL-8, PKR and OAS before and post-JEV infection (p=0.063, Student's t-test).
ISG15	regulate	STAT1	26844778	4	Since unconjugated free ISG15 negatively regulates the phosphorylation of STAT1 and its downstream reactions, ISG15 dysregulation may be involved in the pathogenesis of glomerular inflammation.
ISG15	express	USP18	27882925	6	Using ISG15-knockout mice and mice expressing the enzymatically inactive form of the de-ISGylase USP18, we demonstrate in vitro and in vivo that ISG15 conjugation regulates exosome secretion.
ISG15	lack	USP18	16002682	6	We have generated a UBP43 knockout mouse model that is lacking an ISG15-specific isopeptidase to study the biological role of the protein ISGylation system.
ISG15	necessary	USP18	11788588	6	We postulate that UBP43 is necessary to maintain a critical cellular balance of ISG15-conjugated proteins in both healthy and stressed organisms.
ISG15	relate	USP18	19327407	6	Phylogenetic analyses showed that porcine ISG15 and ISG43 were mostly related to rat ISG15 and cattle ISG43, respectively.
ISG15	bind	USP18	24533902	6	USP18 binds with high affinity to ISG15, as shown by microscale thermophoresis with a Kd of 1.3 Â± 0.2 Î¼m.
ISG15	form	USP18	27882925	6	Using ISG15-knockout mice and mice expressing the enzymatically inactive form of the de-ISGylase USP18, we demonstrate in vitro and in vivo that ISG15 conjugation regulates exosome secretion.
JAK2	activate	ABCA1	26989082	6	We have previously shown that the interaction of apoA-I with ABCA1 activates signaling molecule Janus kinase 2 (JAK2), which optimizes the cholesterol efflux activity of ABCA1.
JAK2	export	ABCA1	19783654	6	The interaction of apoA-I with ABCA1 promotes cholesterol removal and activates signaling molecules, such as Janus kinase 2 (JAK2), that optimize the lipid export activity of ABCA1.
JAK2	modulate	ABCA1	14668333	6	Janus kinase 2 modulates the apolipoprotein interactions with ABCA1 required for removing cellular cholesterol.
JAK2	reduce	ABCA1	14668333	6	Conversely, PKA but not JAK2 inhibition significantly reduced the intrinsic cholesterol translocase activity of ABCA1.
JAK2	activate	ABCA1	14668333	6	Conversely, PKA but not JAK2 inhibition significantly reduced the intrinsic cholesterol translocase activity of ABCA1.
JAK2	activate	ABCA1	19783654	6	The interaction of apoA-I with ABCA1 promotes cholesterol removal and activates signaling molecules, such as Janus kinase 2 (JAK2), that optimize the lipid export activity of ABCA1.
JAK2	activate	ADAR	27292188	1	In blast crisis chronic myeloid leukemia (BC CML), we show that increased JAK2 signaling and BCR-ABL1 amplification activate ADAR1.
JAK2	attenuate	CCL2	22218715	4	By contrast, the inactivation of JAK2 attenuated TLR2-mediated MCP-1 expression.
JAK2	induce	CCL2	21536676	4	Blockade of Src or Jak2 suppressed BI-induced 15-Lox1-enhanced STAT3 phosphorylation, MCP-1 expression, and neointima formation.
JAK2	suppress	CCL2	21536676	4	Blockade of Src or Jak2 suppressed BI-induced 15-Lox1-enhanced STAT3 phosphorylation, MCP-1 expression, and neointima formation.
JAK2	induce	CCL2	16427785	4	AG490-a blocker of the JAK2 pathway-was also able to inhibit CT-1 induced MCP-1 upregulation, indicating that the JAK2 pathway is also necessary for MCP-1 induction.
JAK2	induce	CD274	26676749	6	Furthermore, PD-L1 expression was induced in an EGFR- and JAK2/STAT1-dependent manner, and specific JAK2 inhibition prevented PD-L1 upregulation in tumor cells and enhanced their immunogenicity.
JAK2	reduce	CD274	26762740	6	Expression of the PD-L1 protein was significantly reduced by the JAK2 inhibitor TG-101348 and the signal transducer and activator of transcription 3 (STAT-3) inhibitor BP-1-102, but not by the STAT1 inhibitor fludarabine.
JAK2	prevent	CD274	26676749	6	Furthermore, PD-L1 expression was induced in an EGFR- and JAK2/STAT1-dependent manner, and specific JAK2 inhibition prevented PD-L1 upregulation in tumor cells and enhanced their immunogenicity.
JAK2	upregulate	CD274	26762740	6	PD-L1 Is Upregulated by Simultaneous Amplification of the PD-L1 and JAK2 Genes in Non-Small Cell Lung Cancer.
JAK2	correlate	CD274	26762740	6	Genetic amplification of the PD-L1 gene was correlated with JAK2 gene amplification.
JAK2	express	CD274	26762740	6	Expression of the PD-L1 protein was significantly reduced by the JAK2 inhibitor TG-101348 and the signal transducer and activator of transcription 3 (STAT-3) inhibitor BP-1-102, but not by the STAT1 inhibitor fludarabine.
JAK2	inhibit	CXCL10	28233092	1	Pharmacologic inhibition of mutated JAK2 kinase inhibits CXCL10 expression.
JAK2	lower	FAS	16384930	3	JAK2-mutated PV erythroblasts showed lower levels of CD95-induced caspase activation and incomplete caspase-mediated cleavage of the erythroid transcription factor GATA-1, which was entirely degraded in normal erythroblasts on CD95 stimulation.
JAK2	inhibit	FAS	16723718	3	IFN-gamma also stimulated Akt activity, and both Fas trafficking and Stat1 activation were inhibited by blocking PI3K, Akt, or Jak-2.
JAK2	block	FAS	16723718	3	IFN-gamma also stimulated Akt activity, and both Fas trafficking and Stat1 activation were inhibited by blocking PI3K, Akt, or Jak-2.
JAK2	result	IRF1	28977839	2	Deletion of or inhibition of the JAK2 kinase activity resulted in loss of IFNÎ³-induced IRF1 and cell surface HLA-ABC in JAK2 wildtype NSCLC cells, whereas expression of exogenous JAK2 in H1573 cells restored the IFNÎ³ responses.
JAK2	lose	IRF1	28977839	2	Deletion of or inhibition of the JAK2 kinase activity resulted in loss of IFNÎ³-induced IRF1 and cell surface HLA-ABC in JAK2 wildtype NSCLC cells, whereas expression of exogenous JAK2 in H1573 cells restored the IFNÎ³ responses.
JAK2	effect	PDCD1LG2	20390427	1	Inhibition of ERK or JNK pathway significantly decreased IFN-c-induced B7-DC expression, whereas inhibition of phosphorylation of Akt, p38, and JAK2 had very little effect on IFN-Î³-induced B7-DC expression.
JAK2	important	PML	22801367	1	Using chromatin immunoprecipitation with microarray technology (ChIP-chip) analysis, we found that the H3K9-me2 target gene JAK2 was an important factor during differentiation of the HL-60 promyelocytic leukemia cell line by all-trans-retinoic acid (ATRA) treatment.
JAK2	decrease	STAT1	24610827	42	Chemical JAK2 inhibition decreased phosphorylation of JAK2, STAT1, STAT3, and STAT6 and reduced the expression of additional downstream targets, including PD-L1, in a copy number-dependent manner.
JAK2	activate	STAT1	15948243	42	PDGF-induced activation of STAT1 and STAT3 was inhibited by a Src inhibitor PP1 and a JAK2 inhibitor AG490, whereas PDGF-induced activation of ERK was inhibited by PP1, and not by AG490.
JAK2	activate	STAT1	19472212	42	IFN-gamma potentiates TNF-alpha-induced CXCL10 production in THP-1 cells by increasing the activation of STAT1 and NF-kappaB through JAK1 and JAK2.
JAK2	phosphorylate	STAT1	24610827	42	Chemical JAK2 inhibition decreased phosphorylation of JAK2, STAT1, STAT3, and STAT6 and reduced the expression of additional downstream targets, including PD-L1, in a copy number-dependent manner.
JAK2	mediate	STAT1	14984365	42	Tyrosine and serine phosphorylation of STAT1 was mediated by Janus kinase 2 and phosphoinositide 3-kinase/Akt kinase respectively in a redox-dependent manner following H/R. STAT1-induced HSP70 (heat-shock protein 70) expression and the suppression of apoptosis occurred concomitantly.
JAK2	inhibit	STAT1	10652206	42	The phosphorylation of Jak2 was prevented by the alpha(1) receptor antagonists prazosin and chloroethylclonidine, but not by WB4101, and that of STAT1 was inhibited by prazosin and the Jak2 inhibitor AG490.
JAK2	induce	STAT1	11756159	42	In addition, Jak2 and Fes tyrosine kinases were involved in EPO-induced activation of Stat1 and Stat3.
JAK2	bind	STAT1	21726629	42	Relative to Jak2-WT, the ability of Jak2-Y372F to bind to and phosphorylate STAT1 was decreased, resulting in reduced Jak2-mediated downstream gene transcription.
JAK2	depend	STAT1	10748109	42	Evaluation of the wild type, M5, and M6 AT(1) receptors showed that angiotensin II-dependent AT(1) receptor-Jak2-STAT1 complex formation is dependent on catalytically active Jak2, not on the receptor tyrosine residues in the third intracellular loop and carboxyl tail.
JAK2	inhibit	STAT1	15948243	42	PDGF-induced activation of STAT1 and STAT3 was inhibited by a Src inhibitor PP1 and a JAK2 inhibitor AG490, whereas PDGF-induced activation of ERK was inhibited by PP1, and not by AG490.
JAK2	inhibit	STAT1	19801665	42	STAT1 tyrosine phosphorylation was inhibited by a JAK2 inhibitor, AG490, short interfering RNA (siRNA) silencing of JAK2, and anti-alpha(V)beta(3) antibody.
JAK2	phosphorylate	STAT1	11231909	42	JAK2 was activated rapidly in VSMCs treated with H(2)O(2), and signal transducers and activators of transcription (STAT) STAT1 and STAT3 were tyrosine-phosphorylated and translocated to the nucleus in a JAK2-dependent manner.
JAK2	phosphorylate	STAT1	7657660	42	Co-expression of Stat1 with Tyk2, Jak1, or Jak2 resulted in the specific tyrosine phosphorylation of Stat1 at Tyr701, the residue phosphorylated in mammalian cells stimulated with interferon gamma.
JAK2	facilitate	STAT1	9804857	42	Rather, p59 Fyn functions as an Ang II-activated docking protein for both JAK2 and STAT1, a docking interaction that may facilitate JAK2-mediated STAT1 tyrosine phosphorylation.
JAK2	phosphorylate	STAT1	14984365	42	Tyrosine and serine phosphorylation of STAT1 was mediated by Janus kinase 2 and phosphoinositide 3-kinase/Akt kinase respectively in a redox-dependent manner following H/R. STAT1-induced HSP70 (heat-shock protein 70) expression and the suppression of apoptosis occurred concomitantly.
JAK2	depend	STAT1	8621469	42	JAK2 is absolutely required for growth hormone-dependent phosphorylation of the receptor, STAT1 and STAT3, JAK1, and the SH2-containing adaptor molecule Shc.
JAK2	act	STAT1	10748109	42	Jak2 acts as both a STAT1 kinase and as a molecular bridge linking STAT1 to the angiotensin II AT1 receptor.
JAK2	critical	STAT1	19698701	42	Furthermore, cirsilineol was found to down-regulate the activation of JAK2, a critical kinase for IFN-gamma/STAT1 signaling, and abrogate the expression of T-bet, resulting in markedly decreased proliferation and activation of T cells in vitro.
JAK2	phosphorylate	STAT1	10361134	42	TEL-Jak2 activation resulted in the constitutive tyrosine phosphorylation of Stat1, Stat3, and Stat5 as determined by detection of phosphorylation using activation-specific antibodies and by binding of each protein to a preferential GAS sequence in electrophoretic mobility shift assays.
JAK2	mediate	STAT1	11152457	42	The angiotensin II-dependent nuclear translocation of Stat1 is mediated by the Jak2 protein motif 231YRFRR.
JAK2	phosphorylate	STAT1	21726629	42	Relative to Jak2-WT, the ability of Jak2-Y372F to bind to and phosphorylate STAT1 was decreased, resulting in reduced Jak2-mediated downstream gene transcription.
JAK2	activate	STAT1	7576178	42	Cytoplasmic nonreceptor tyrosine kinases Jak1 and Jak2 may be involved in the activation of stat91 and other transcription factors in EGF and IFN-gamma signaling pathways.
JAK2	eliminate	STAT1	10748109	42	Immunodepletion of Jak2 virtually eliminated the ligand-dependent binding of STAT1 to the AT(1) receptor.
JAK2	inhibit	STAT1	16723718	42	IFN-gamma also stimulated Akt activity, and both Fas trafficking and Stat1 activation were inhibited by blocking PI3K, Akt, or Jak-2.
JAK2	activate	STAT1	11840778	42	In this paper, the role of tyrosinkinases Src and JAK2 was estimated in activation of STAT1 by epidermal growth factor (EGF) and hyperosmotic shock.
JAK2	result	STAT1	21864028	42	IFNÎ³ stimulates the tyrosine kinases Jak1 and Jak2, resulting in activation of the Stat1 transcription factor, whereas type 1 IFNs (IFNÎ±/Î²) activate Jak1 and Tyk2, which mediate their effects through Stat1 and Stat2.
JAK2	effect	STAT1	19034877	42	Effect of Jak2 kinase inhibition on Stat1 and Stat3 activation and apoptosis of tubular epithelial cells induced by ATP depletion/recovery.
JAK2	bind	STAT1	10748109	42	Immunodepletion of Jak2 virtually eliminated the ligand-dependent binding of STAT1 to the AT(1) receptor.
JAK2	induce	STAT1	15948243	42	PDGF-induced activation of STAT1 and STAT3 was inhibited by a Src inhibitor PP1 and a JAK2 inhibitor AG490, whereas PDGF-induced activation of ERK was inhibited by PP1, and not by AG490.
JAK2	associate	STAT1	10748109	42	In response to angiotensin II, Jak2 autophosphorylates on tyrosine, and Jak2 and STAT1 physically associate, a process that depends on the SH2 domain of STAT1 in vitro.
JAK2	bind	STAT1	10825233	42	IFN-gamma promoted tyrosine phosphorylation and DNA-binding of STAT1 through Janus kinase (JAK)1 activation without apparent phosphorylation of JAK2.
JAK2	depend	STAT1	11152457	42	The angiotensin II-dependent nuclear translocation of Stat1 is mediated by the Jak2 protein motif 231YRFRR.
JAK2	inhibit	STAT1	11438703	42	Pharmacological inhibitors of Jak2 kinase inhibit cytokine-induced Stat 1 DNA-binding and hiNOS gene expression.
JAK2	inhibit	STAT1	20440769	42	Moreover, JAK2 blockade inhibited STAT1 and STAT3 phosphorylation.
JAK2	activate	STAT1	21933853	42	Phosphorylated Jak2 was indicative of activation of STAT1, 3 and 5, Tyk2, ERK, and Akt, showing its pivotal role in distinct thrombopoietin-dependent pathways.
JAK2	phosphorylate	STAT1	8621469	42	JAK2 is absolutely required for growth hormone-dependent phosphorylation of the receptor, STAT1 and STAT3, JAK1, and the SH2-containing adaptor molecule Shc.
JAK2	activate	STAT1	11756159	42	In addition, Jak2 and Fes tyrosine kinases were involved in EPO-induced activation of Stat1 and Stat3.
JAK2	induce	STAT1	12018856	42	Although STAT1 activation is primarily induced upon tyrosine phosphorylation by Jak1 and Jak2 (the IFN-gamma receptor-associated tyrosine kinases), the full activation of STAT1 is thought to involve serine phosphorylation by unidentified protein kinases.
JAK2	result	STAT1	7657660	42	Co-expression of Stat1 with Tyk2, Jak1, or Jak2 resulted in the specific tyrosine phosphorylation of Stat1 at Tyr701, the residue phosphorylated in mammalian cells stimulated with interferon gamma.
JAK2	decrease	STAT1	19034877	42	The Jak2-specific inhibitor AG490 decreased Stat1 and Stat3 phosphorylations and promoted HKC apoptosis induced by ATP depletion/recovery.
JAK2	result	STAT1	10361134	42	TEL-Jak2 activation resulted in the constitutive tyrosine phosphorylation of Stat1, Stat3, and Stat5 as determined by detection of phosphorylation using activation-specific antibodies and by binding of each protein to a preferential GAS sequence in electrophoretic mobility shift assays.
JAK2	block	STAT1	16723718	42	IFN-gamma also stimulated Akt activity, and both Fas trafficking and Stat1 activation were inhibited by blocking PI3K, Akt, or Jak-2.
KIF11	cooperate	KIF15	19818618	1	Kif15 cooperates with eg5 to promote bipolar spindle assembly.
KIF11	sensitize	TPX2	20110350	3	Poleward transport of TPX2 is sensitive to inhibition of dynein or Eg5 and to suppression of microtubule flux with nocodazole or antibodies to Kif2a.
KIF11	interact	TPX2	21969468	3	Microinjection of the Eg5-binding domain of TPX2 resulted in spindle elongation, indicating that the interaction of Eg5 with TPX2 reduces motor activity.
KIF11	cooperate	TPX2	25688093	3	During spindle morphogenesis, TPX2 cooperates with Aurora A kinase and Eg5 kinesin to regulate microtubule organization.
KIF15	essential	KIF11	19818618	6	Nonetheless, ectopic expression of Kif15 can fully reconstitute bipolar spindle assembly in the absence of Eg5 activity, demonstrating that Kif15 can replace all essential functions of Eg5 in bipolar spindle assembly.
KIF15	relate	KIF11	8482413	6	Similarly Xenopus Eg5 is closely related to Drosophila Klp2.
KIF15	function	KIF11	19818618	6	Nonetheless, ectopic expression of Kif15 can fully reconstitute bipolar spindle assembly in the absence of Eg5 activity, demonstrating that Kif15 can replace all essential functions of Eg5 in bipolar spindle assembly.
KIF15	reconstitute	KIF11	19818618	6	Nonetheless, ectopic expression of Kif15 can fully reconstitute bipolar spindle assembly in the absence of Eg5 activity, demonstrating that Kif15 can replace all essential functions of Eg5 in bipolar spindle assembly.
KIF15	replace	KIF11	19818618	6	Nonetheless, ectopic expression of Kif15 can fully reconstitute bipolar spindle assembly in the absence of Eg5 activity, demonstrating that Kif15 can replace all essential functions of Eg5 in bipolar spindle assembly.
KIF15	replace	KIF11	22024925	6	We conclude that altered microtubule dynamics enable Hklp2/Kif15 to replace Eg5 in pole separation through a mechanism involving the formation of acentrosomal poles.
KIF15	depend	TPX2	19818618	1	Importantly, this activity of Kif15 depends on its interaction with the microtubule-associated protein TPX2, indicating that a Kif15-TPX2 complex promotes centrosome separation.
KIF18A	downregulate	CENPE	19625775	4	Our further analysis showed that KIF18A depletion caused specific downregulation of CENP-E.
KIF18A	function	CENPE	19625775	4	Defects in chromosome congression and mitotic progression in KIF18A-deficient cells are partly mediated through impaired functions of CENP-E.
KIF18A	cause	CENPE	19625775	4	Our further analysis showed that KIF18A depletion caused specific downregulation of CENP-E.
KIF18A	impair	CENPE	19625775	4	Defects in chromosome congression and mitotic progression in KIF18A-deficient cells are partly mediated through impaired functions of CENP-E.
KIF18A	interact	DLGAP5	21924616	1	In addition, coimmunoprecipitation and bimolecular fluorescence complementation assays identify Kif18A as a novel interaction partner of HURP.
KIF23	interact	PLK1	15199097	2	Polo-like-kinase 1 (Plk1) interacts with the mitotic kinesin-like motor protein CHO1/MKLP-1 during anaphase and telophase, and CHO1/MKLP-1 is a Plk1 substrate in vitro.
KIF23	bind	PLK1	15199097	2	Using the transient transfection approach, we show that the C-terminus of Plk1 binds CHO1/MKLP-1 in a Polo-box-dependent manner and that the stalk domain of CHO1/MKLP-1 is responsible for its binding to Plk1.
LAMP3	upregulate	GBP1	20078880	1	The expression of classical mDC biomarker genes CD83, CCR7, CCL5, CCL8, SOD2, MT2A, OASL, GBP1 and HES4 were up-regulated throughout maturation while MTIB, MTIE, MTIG, MTIH, GADD45A and LAMP3 were only up-regulated late in maturation.
LAMP3	upregulate	MT2A	20078880	1	The expression of classical mDC biomarker genes CD83, CCR7, CCL5, CCL8, SOD2, MT2A, OASL, GBP1 and HES4 were up-regulated throughout maturation while MTIB, MTIE, MTIG, MTIH, GADD45A and LAMP3 were only up-regulated late in maturation.
LAMP3	upregulate	OASL	20078880	1	The expression of classical mDC biomarker genes CD83, CCR7, CCL5, CCL8, SOD2, MT2A, OASL, GBP1 and HES4 were up-regulated throughout maturation while MTIB, MTIE, MTIG, MTIH, GADD45A and LAMP3 were only up-regulated late in maturation.
LGALS9	induce	CASP1	12646627	1	Galectin-9 induces apoptosis through the calcium-calpain-caspase-1 pathway.
LGALS9	modulate	CD164	22855528	1	They raise the intriguing possibility that changes in glycosyltransferase expression patterns and/or galectin-9 distribution may acutely modulate endolyn trafficking in the kidney.
LGALS9	express	FCGR2B	19800850	1	Furthermore, macrophage Fc gamma RIIb expression in galectin-9-deficient mice was down-regulated, while Fc gamma RIII expression was up-regulated.
LGALS9	activate	TNFRSF9	24958847	7	Galectin-9 controls the therapeutic activity of 4-1BB-targeting antibodies.
LGALS9	activate	TNFRSF9	27330157	7	A disintegrin and metalloprotease-17 and galectin-9 are important regulators of local 4-1BB activity and disease outcome in rheumatoid arthritis.
LGALS9	regulate	TNFRSF9	27330157	7	A disintegrin and metalloprotease-17 and galectin-9 are important regulators of local 4-1BB activity and disease outcome in rheumatoid arthritis.
LGALS9	bind	TNFRSF9	24958847	7	Gal-9 directly bound to 4-1BB, in a site distinct from the binding site of antibodies and the natural ligand of 4-1BB, and Gal-9 facilitated 4-1BB aggregation, signaling, and functional activity in T cells, dendritic cells, and natural killer cells.
LGALS9	important	TNFRSF9	27330157	7	A disintegrin and metalloprotease-17 and galectin-9 are important regulators of local 4-1BB activity and disease outcome in rheumatoid arthritis.
LGALS9	control	TNFRSF9	24958847	7	Galectin-9 controls the therapeutic activity of 4-1BB-targeting antibodies.
LGALS9	function	TNFRSF9	27330157	7	Gal-9 is pivotal for the function of 4-1BB and induction of TNF-Î±.
LRRCC1	express	CASP1	26037125	2	Sap2 induced expression of activated caspase-1 in murine and human vaginal epithelial cells.
LRRCC1	induce	CASP1	26037125	2	Sap2 induced expression of activated caspase-1 in murine and human vaginal epithelial cells.
MARCKS	confer	TNFSF10	24662837	1	In MARCKS-positive MSS colon cancer cell lines (SW480 and SW707) small interfering RNA (siRNA)-mediated knockdown of MARCKS conferred resistance to tumor necrosis factor-related apoptosis-inducing ligand (TRAIL)-induced apoptosis.
MELK	cycle	CCNB2	22945237	1	The gene maternal embryonic leucine zipper kinase (MELK) was identified to be highly correlated with cell cycle genes like UBE2C, TOP2A, CCNB2, and AURKB.
MELK	downregulate	MYBL2	16061694	3	MELK expression in MNP is cell cycle regulated and inhibition of MELK expression down-regulates the expression of B-myb, which is shown to also mediate MNP proliferation.
MELK	result	MYBL2	24349128	3	We were able to validate our method by recovering known mechanisms and as an application example of our method, we identified a mechanism that may further explain the synergism between paclitaxel and doxorubicin in TFAC treatment: Paclitaxel may attenuate MELK gene expression, resulting in lower levels of its target MYBL2, already associated with doxorubicin synergism in hepatocellular carcinoma …
MELK	express	MYBL2	16061694	3	MELK expression in MNP is cell cycle regulated and inhibition of MELK expression down-regulates the expression of B-myb, which is shown to also mediate MNP proliferation.
MELK	regulate	PLK1	23404835	1	Collectively, our data indicate that FOXM1 signaling through its direct interaction with MELK regulates key mitotic genes in GSCs in a PLK1-dependent manner and thus, this protein complex is a potential therapeutic target for GBM.
MELK	cycle	TOP2A	22945237	1	The gene maternal embryonic leucine zipper kinase (MELK) was identified to be highly correlated with cell cycle genes like UBE2C, TOP2A, CCNB2, and AURKB.
MICB	relate	HLA-C	10369917	1	Two MHC-encoded molecules that are distantly related to class I, MIC-A and MIC-B, do not function in the presentation of pathogen-derived peptides to T cells with alphabeta T-cell receptors (TCRs), but are broadly recognized by intraepithelial T cells with gammadelta TCRs.
MKI67	superior	TOP2A	21062978	1	The prognostic abilities of TOP2A and MIB-1 were significantly better in ERG(-) patients, and TOP2A was superior to MIB-1.
MLKL	block	CASP1	25880560	1	MLKL inhibition also blocked caspase-1 and IL-1Î² production, suggesting a link to the inflammasome.
MLKL	interact	ZBP1	27819682	1	Consistent with the RHIM of RIPK1 functioning as a brake that prevents ZBP1 from engaging the RIPK3 RHIM, ZBP1 interacted with RIPK3 in Ripk1 Mlkl macrophages, but not in wild-type, Mlkl or Ripk1 Ripk3 macrophages.
MOV10	effect	ADAR	28575488	2	In addition, we have demonstrated that DeBooster may provide new insights into understanding the regulatory functions of RBPs, including the binding effects of the RNA helicase MOV10 on mRNA degradation, the potentially different ADAR1 binding behaviors related to its editing activity, as well as the antagonizing effect of RBP binding on miRNA repression.
MOV10	bind	ADAR	28575488	2	In addition, we have demonstrated that DeBooster may provide new insights into understanding the regulatory functions of RBPs, including the binding effects of the RNA helicase MOV10 on mRNA degradation, the potentially different ADAR1 binding behaviors related to its editing activity, as well as the antagonizing effect of RBP binding on miRNA repression.
MR1	reduce	CCL2	12969144	2	Cortical expression of MCP-1 and RANTES was significantly reduced by MR1 treatment at 42 days after adriamycin (P < 0.01 and P < 0.05, respectively).
MR1	express	CCL2	12969144	2	Cortical expression of MCP-1 and RANTES was significantly reduced by MR1 treatment at 42 days after adriamycin (P < 0.01 and P < 0.05, respectively).
MR1	interact	HLA-C	18068122	3	Furthermore, we have evidenced diminished expression of classical MHC class I molecules in human MR1-transfected 293T cells, showing a possible interaction between MR1 and classical MHC class I molecules.
MR1	affect	HLA-C	18068122	3	Novel MHC class I-related molecule MR1 affects MHC class I expression in 293T cells.
MR1	express	HLA-C	18068122	3	Furthermore, we have evidenced diminished expression of classical MHC class I molecules in human MR1-transfected 293T cells, showing a possible interaction between MR1 and classical MHC class I molecules.
MT1A	change	MT2A	25233987	2	Adding Ca(2+) chelators in the AM form to MT-I fibres changed the morphology of the initial five peaks to a MT-II one, modifying the decay phase of the signal in a dose-dependent manner.
MT1A	compare	MT2A	28865957	2	The Zn(II) binding profile of MT2a was compared to Zn(II) binding profile of human kidney MT1a, which was reported in literature, and found that the Zn(II) binding profile of MT2a is similar to that of MT1a.
MT1JP	inhibit	AIM2	24130966	2	Indeed, Mtb inhibits AIM2-inflammasome activation via its ESX-1 secretion system.
MT1JP	induce	AIM2	24130966	2	Recent results demonstrate that non-tuberculous mycobacteria but not virulent Mtb induce the AIM2-inflammasome in an IFN-Î² dependent matter.
MT1JP	promote	CASP1	22101787	1	However, during TB, MTB promotes NLRP3- and caspase-1-independent IL-1Î² release in myeloid cells recruited to lung parenchyma and thus overcomes NLRP3 deficiency in vivo in experimental models.
MT1JP	effect	CXCL10	21167783	2	Use of inhibitors specific to the nuclear factor-kappa B (NFÎºB) and p38 mitogen-activated protein kinase (p38(mapk)) implicate these two signaling pathways in mediating the effect of MTB on the inhibition of IFNÎ³-induced IP-10 and MIG mRNA expression.
MT1JP	inhibit	CXCL10	21167783	2	Use of inhibitors specific to the nuclear factor-kappa B (NFÎºB) and p38 mitogen-activated protein kinase (p38(mapk)) implicate these two signaling pathways in mediating the effect of MTB on the inhibition of IFNÎ³-induced IP-10 and MIG mRNA expression.
MT1JP	decrease	HLA-C	10805975	1	Thus, infection with MTB decreased both MHC-II and H2-DM expression, but diminished MHC-II synthesis provided the major limitation to antigen processing.
MT1JP	role	SP110	26912204	1	Here, we report on the role of Sp110 in transcriptional regulation of macrophage responses to Mtb through integrated transcriptome and mechanistic studies.
MT2A	bind	MT1A	28865957	1	The Zn(II) binding profile of MT2a was compared to Zn(II) binding profile of human kidney MT1a, which was reported in literature, and found that the Zn(II) binding profile of MT2a is similar to that of MT1a.
MT2A	express	MT1X	10940647	1	Using competitive RT-PCR, cells resistant to 500 microM zinc showed 7+/-2 fold (SD, n=3) increases in expression of MT-1X and 6+/-3 fold increases in expression of MT-2A compared to control cells in normal media.
MT2A	act	MTF1	28507149	1	The antagonistic interplay between XAF1 and MT2A acts as a key molecular switch in MTF-1-mediated cell-fate decisions and also plays an important role in cell response to various apoptotic and survival factors.
MT2A	interact	XAF1	28507149	3	XAF1 directly interacts with MT2A and facilitates its lysosomal degradation, resulting in the elevation of the free intercellular zinc level and subsequent activation of p53 and inactivation of XIAP.
MT2A	bind	XAF1	28507149	3	Wild-type (WT) XAF1 but not MT2A binding-deficient mutant XAF1 increases the free intracellular zinc level and accelerates WT folding of p53 and degradation of XIAP.
MT2A	deficient	XAF1	28507149	3	Wild-type (WT) XAF1 but not MT2A binding-deficient mutant XAF1 increases the free intracellular zinc level and accelerates WT folding of p53 and degradation of XIAP.
MTF1	impair	NOD2	24960189	1	However, the increase in intracellular zinc, autophagy, and bacterial clearance observed with continuous NOD2 stimulation was impaired in MDMs upon MTF-1 knockdown.
MTF1	activate	XAF1	28507149	1	Intriguingly, XAF1 is activated as a unique transcription target of metal-regulatory transcription factor-1 (MTF-1) in signaling apoptosis, and its protein is destabilized via the lysosomal pathway by MTF-1-induced MT2A under cytostatic stress conditions, indicating the presence of mutual antagonism between XAF1 and MT2A.
MX1	increase	BST2	26554913	1	During acute viremia, BST2 mRNA increased in parallel with MX1, a prototype interferon-stimulated gene.
MX1	express	CXCL10	16716166	2	Expression of MxA was closely associated with expression of the interferon-inducible protein IP10/CXCL10 and the recruitment of CXCR3+ lymphocytes.
MX1	express	CXCL10	28328794	2	Plasma levels of IP-10, STAT1 expression in pDCs and Mx1 mRNA levels in pDCs decreased after IFN-free anti-HCV treatment.
MX1	associate	EIF2AK2	21597279	1	An association was found between p53 and MxA and PKR gene expression.
MX1	stimulate	GBP1	26113305	1	The human gene GBP1 is stimulated exclusively by type II IFN while MxA is stimulated exclusively in response to type I IFNs.
MX1	differ	IFIT1	17494065	1	In contrast, the expression of the IFN-stimulated gene ISG56 was induced by influenza virus in these cells, confirming that ISG56 differs from MxA in being directly inducible by viral triggers in an IFN-independent way.
MX1	find	IFITM1	8727077	1	When tested in parallel, 9-27 was found to have less powerful antiviral activity toward vesicular stomatitis virus than the interferon-induced MxA protein.
MX1	activate	PML	15269373	3	Furthermore, Mx1 retained its antiviral activity against influenza A virus in these PML-deficient cells, which were fully permissive for influenza A virus.
MX1	role	PML	11716541	3	This suggests a role of PML NBs and SUMO-1 in the antiviral action of Mx1 and may allow us to discover novel functions of this large GTPase.
MX1	associate	PML	11716541	3	Analysis of the subcellular localization of Mx1 and some of these interacting proteins by confocal microscopy revealed a close spatial association of Mx1 with PML NBs.
MX1	require	STAT1	17494065	1	Likewise, neither IFN-alpha nor IFN-lambda had a sizeable effect on the STAT1-null cells, indicating that MxA expression requires STAT1 signaling and cannot be triggered directly by virus infection.
MX2	convert	MX1	24899177	3	Transfer of the amino-terminal nuclear envelope targeting domain of human MX2 converts MX1 into an HIV-1 resistance factor.
MX2	compare	MX1	25228384	3	Among these, 16 miRNAs were decreased and 8 miRNAs were increased in MxA compared with MxB.
MX2	similar	MX1	25312384	3	Although MxB is structurally similar to MxA, the orientation of individual domains differs between MxA and MxB, and their antiviral functions rely on separate determinants, indicating distinct mechanisms for virus inhibition.
MYBL2	effect	CCNA2	10871850	7	We provide evidence that in addition to triggering B-Myb activity an important effect of cyclin A is to facilitate multiple ubiquitination of B-Myb.
MYBL2	important	CCNA2	10871850	7	We provide evidence that in addition to triggering B-Myb activity an important effect of cyclin A is to facilitate multiple ubiquitination of B-Myb.
MYBL2	activate	CCNA2	10871850	7	We provide evidence that in addition to triggering B-Myb activity an important effect of cyclin A is to facilitate multiple ubiquitination of B-Myb.
MYBL2	effect	CCNA2	10593981	7	Furthermore, the ability of B-Myb to activate a reporter plasmid was enhanced by the cotransfection of cyclin A, whereas mutagenesis of the 10 identified phosphorylation sites from B-Myb blocked the effect of cyclin A coexpression.
MYBL2	form	CCNA2	12439743	7	B-Myb and cyclin A2 formed mutually exclusive complexes with p107, and B-Myb enhanced the activity of co-transfected cyclin E kinase activity, implying that B-Myb affects the cell cycle by preventing sequestration of active cyclin/cdk2 complexes.
MYBL2	block	CCNA2	10593981	7	Furthermore, the ability of B-Myb to activate a reporter plasmid was enhanced by the cotransfection of cyclin A, whereas mutagenesis of the 10 identified phosphorylation sites from B-Myb blocked the effect of cyclin A coexpression.
MYBL2	target	CCNA2	9094315	7	Moreover, our studies have identified B-Myb as a target of cyclin A-Cdk2 and have indicated that B-Myb activity is regulated by phosphorylation mediated by cyclin A-Cdk2.
MYBL2	reduce	PLK1	22513242	1	FoxM1 transcriptional activity requires sequential phosphorylation by Cyclin-dependent kinases and Plk1, which are B-Myb target genes, and we found that phosphorylation at Plk1-specific sites was somewhat reduced upon B-myb knockout.
MYBL2	identify	PSAT1	8062924	1	Mutagenesis of the putative NLS's of B-Myb has identified two separate NLS's, NLS1 and NLS2.
NBN	correlate	BRCA2	24211400	1	According to the results of a multivariate analysis, there was a statistically significant correlation between high nibrin (P=0.001) and low BRCA2 levels (P=0.03) and a worse PFS, and between high nibrin levels and a worse OS (P=0.006).
NBN	suppress	FAS	17219051	1	These results demonstrate that NBS1 suppresses the CD95 death receptor-dependent apoptotic pathway after gamma-irradiation and evidence is given that this is achieved by regulation of the PI3-K/AKT survival pathway.
NBN	associate	PML	15258809	1	In addition, association of NBS1 with PML, the promyelocytic leukemia protein, is required to form nuclear bodies, which have various functions depending on their location and composition.
NBN	interact	SP100	12470659	1	Thus, interaction between the NBS1 and SP100 proteins may be involved in genomic stability and telomere maintenance.
NCAPG2	regulate	PLK1	25109385	1	The condensin component NCAPG2 regulates microtubule-kinetochore attachment through recruitment of Polo-like kinase 1 to kinetochores.
NDC80	identify	KNL1	15371542	1	Spc7 function seems to be conserved because, Spc105, a Saccharomyces cerevisiae homolog of Spc7, identified by mass spectrometry as a component of the conserved Ndc80 complex, can rescue mal3 mutant strains.
NDC80	stabilize	CCNB2	23597481	2	In this issue of Developmental Cell, Gui and Homer (2013) report that the proper execution of meiosis I in mouse oocytes requires the stabilization of cyclin B2 by the kinetochore protein Hec1, revealing unanticipated functions for both proteins.
NDC80	protect	CCNB2	23541922	2	Hec1 protects cyclin B2 from destruction by the Cdh1-activated anaphase-promoting complex (APC(Cdh1)) and remains important for cyclin B2 stabilization during early M phase, required for the initial stages of acentrosomal spindle assembly.
NDC80	promote	CENPE	21297979	1	N-terminally modified Hec1 promotes spindle pole fragmentation by CENP-E-mediated plus-end directed kinetochore pulling forces that disrupt the fine balance of kinetochore- and centrosome-associated forces regulating spindle bipolarity.
NMI	interact	IFI35	25085622	10	Using immunoprecipitation and confocal microscopy assays, we found that interferon-induced protein IFP35 interacts with Nmi.
NMI	interact	IFI35	10950963	10	In a yeast two-hybrid screen with a fragment of Nmi protein containing both NIDs, we identified an interaction between Nmi and IFP 35.
NMI	stabilize	IFI35	10950963	10	The stabilization of IFP 35 by Nmi may serve to amplify the physiologic effects of IFNs.
NMI	stabilize	IFI35	17197158	10	Nmi stabilizes IFP35, whereas CKIP-1 destabilizes IFP35 via inhibiting IFP35-Nmi interaction.
NMI	induce	IFI35	10574616	10	Nmi is an interferon (IFN)-inducible protein with 25% amino acid identity to the IFN-inducible protein IFP 35.
NMI	degrade	IFI35	10950963	10	IFP 35 appears to be more labile because Nmi was stable in the absence of IFP 35, whereas IFP 35 was degraded in the absence of Nmi.
NMI	associate	IFI35	10950963	10	Nmi and IFP 35 proteins associate into a high molecular mass complex of 300-400 kDa as determined by native gel electrophoresis and gel filtration.
NMI	homologate	IFI35	8668343	10	The carboxyl terminus of Nmi shows homology to an interferon-induced leucine zipper protein, IFP 35, whereas its amino terminus is homologous to a coiled-coil heptad repeat in the C. elegans protein, CEF59.
NMI	homologate	IFI35	9781816	10	Nmi is partially homologous to IFP 35, an interferon (IFN)-inducible protein.
NMI	prevent	IFI35	10950963	10	Thus, we have shown that Nmi and IFP 35 associate into a protein complex, that IFP 35 is degraded in a proteasome-mediated process, and that a novel function of Nmi is to prevent IFP 35 degradation.
NMI	involve	IRF1	28913576	1	These results revealed that IRF-1 is involved in the IFN-inducible expression of Nmi.
NMI	ubiquitinate	IRF7	23956435	4	In addition, Nmi was found to promote the K48-linked ubiquitination of IRF7 and the proteasome-dependent degradation of this protein.
NMI	link	IRF7	23956435	4	In addition, Nmi was found to promote the K48-linked ubiquitination of IRF7 and the proteasome-dependent degradation of this protein.
NMI	promote	IRF7	23956435	4	In addition, Nmi was found to promote the K48-linked ubiquitination of IRF7 and the proteasome-dependent degradation of this protein.
NMI	regulate	IRF7	23956435	4	These findings suggest that Nmi is a negative regulator of the virus-triggered induction of type I IFNs that targets IRF7.
NMI	enhance	STAT1	9989503	2	Interestingly, Nmi lacks an intrinsic transcriptional activation domain; instead, Nmi enhances the association of CBP/p300 coactivator proteins with Stat1 and Stat5, and together with CBP/p300 can augment IL-2- and IFNgamma-dependent transcription.
NMI	associate	STAT1	9989503	2	Functional association of Nmi with Stat5 and Stat1 in IL-2- and IFNgamma-mediated signaling.
NOD2	increase	AIM2	26197995	1	The expression of NLRB/NAIP, NLRP12, and AIM2 increased with aging in healthy mucosa whereas NLRC2/NOD2 expression decreased.
NOD2	regulate	CASP1	26770186	10	The expression of caspase-1 is regulated by NOD2-dependent pathway in established HEK 293.
NOD2	involve	CASP1	18157816	10	This demonstrates that both caspase-1-dependent and -independent mechanisms are involved in the synergy between NOD2 and TLR.
NOD2	induce	CASP1	18157816	10	The synergy in IL-1beta production between NOD2 and TLR is mediated at post-translational level in a caspase-1-dependent manner, which indirectly suggests that NOD2 also induces caspase-1 activation.
NOD2	mediate	CASP1	18511561	10	A NOD2-NALP1 complex mediates caspase-1-dependent IL-1beta secretion in response to Bacillus anthracis infection and muramyl dipeptide.
NOD2	prevent	CASP1	18511561	10	We found that NOD2 through its N-terminal caspase recruitment domain directly binds and activates caspase-1 to trigger IL-1beta processing and secretion in MDP-stimulated macrophages, whereas the C-terminal leucine-rich repeats of NOD2 prevent caspase-1 activation in nonstimulated cells.
NOD2	depend	CASP1	16260731	10	When specific caspase inhibitors were used, the synergism between IL-32 and MDP/NOD2 depended on the activation of caspase 1.
NOD2	activate	CASP1	18157816	10	Although it is known that NOD2 mediates cytokine responses to muramyl dipeptide (MDP), it is yet unclear whether NOD2 stimulation mediates only transcription of pro-IL-1beta mRNA, or whether NOD2 is also involved in the activation of caspase-1 and release of active IL-1beta.
NOD2	promote	CASP1	26744177	10	NOD1 promoted pro-IL-1Î² restriction and autophagosome maturation arrest, while NOD2 promoted caspase-1 activation, IL-1Î² secretion and autophagy maturation.
NOD2	express	CASP1	26770186	10	The expression of caspase-1 is regulated by NOD2-dependent pathway in established HEK 293.
NOD2	activate	CASP1	16260731	10	When specific caspase inhibitors were used, the synergism between IL-32 and MDP/NOD2 depended on the activation of caspase 1.
NOD2	mediate	CCL2	21565531	3	Thus, Nod2 mediates CCL2-CCR2-dependent recruitment of inflammatory monocytes, which is important in promoting bacterial eradication in the intestine.
NOD2	promote	CCL2	21565531	3	The Nod2 sensor promotes intestinal pathogen eradication via the chemokine CCL2-dependent recruitment of inflammatory monocytes.
NOD2	increase	CCL2	24932916	3	In addition, MDP activation of NOD2 significantly increased IL-1Î² and MCP-1 cytokine expression in a dose dependent manner but had no effect on IL-12 expression.
NOD2	induce	CD274	22397822	1	Immuno-inhibitory PD-L1 can be induced by a peptidoglycan/NOD2 mediated pathway in primary monocytic cells and is deficient in Crohn's patients with homozygous NOD2 mutations.
NOD2	regulate	DDX58	21690088	3	Moreover, we show that RIG-I negatively regulates ligand-induced nuclear factor-ÎºB (NF-ÎºB) signaling mediated by NOD2, and that NOD2 negatively regulates type I interferon induction by RIG-I.
NOD2	induce	DDX58	28555019	3	Surprisingly, NOD2-initiated signaling can also induce RIG-I expression, indicating that a mutual regulatory mechanism may exist between them.
NOD2	encode	DDX58	19099299	3	Here, we report single nucleotide polymorphisms (SNPs) in porcine DDX58, IFIH1, and NOD2, which encode RIG-I, MDA5, and NOD2, respectively.
NOD2	encode	IFIH1	19099299	1	Here, we report single nucleotide polymorphisms (SNPs) in porcine DDX58, IFIH1, and NOD2, which encode RIG-I, MDA5, and NOD2, respectively.
NOD2	reveal	IL1RN	12424621	1	Analysis of the CD population without NOD2 homozygotes and compound heterozygotes revealed a more significant decrease in IL-1ra genotype 1/1 compared to controls (P=0.038).
NOD2	downregulate	IRF4	24670424	1	NOD2 downregulates colonic inflammation by IRF4-mediated inhibition of K63-linked polyubiquitination of RICK and TRAF6.
NOD2	influence	TNFAIP3	21335489	1	The influence of TNFAIP3 and IER3 in the context of NOD2 signaling was characterized, and we could validate the predicted role as inhibitors of NOD2-induced NF-ÎºB activation.
NOD2	upregulate	TNFSF10	16762619	1	In vitro analyses revealed a dual biologic effect of TRAIL on HIEC: Under noninflammatory conditions, TRAIL up-regulated via nuclear factor-kappaB CARD15 and IL-8, whereas, under inflammatory conditions, TRAIL became a potent inducer of apoptosis in HIEC, which was confirmed ex vivo using ileal organ cultures.
OAS1	sensitize	ISG15	28724761	1	Furthermore, we showed that PKR and OAS1 played important roles in the ISG15-mediated type I IFN sensitivity of HEV.
OAS1	activate	OAS3	25275129	1	We show that recombinant OAS3 is activated at a substantially lower concentration of dsRNA than OAS1, making it a potent in vivo sensor of dsRNA.
OAS3	lower	OAS1	25275129	2	We show that recombinant OAS3 is activated at a substantially lower concentration of dsRNA than OAS1, making it a potent in vivo sensor of dsRNA.
OAS3	concentrate	OAS1	25275129	2	We show that recombinant OAS3 is activated at a substantially lower concentration of dsRNA than OAS1, making it a potent in vivo sensor of dsRNA.
OASL	act	ADAR	26911666	1	SNPs in cytochrome P-450 (CYP2R1)(rs10741657AG), vitamin D receptor (VDR)(rs2228570AG, rs1544410CT), oligoadenylate synthetases-like (OASL)(rs1169279CT) and adenosine deaminases acting on RNA (ADAR)(rs1127309TC) genes were analyzed by real-time PCR.
OASL	downregulate	CCL2	27190175	1	Downregulation of MCP-1/CCL2 release was also observed during OASL knock down.
OASL	express	DDX58	24931123	2	Loss of OASL expression reduced RIG-I signaling and enhanced virus replication in human cells.
OASL	enhance	DDX58	25925578	2	Hence, binding to dsRNA is an important feature of OASL that is required for enhancing RIG-I signaling.
PARP14	interact	PARP9	24886089	1	In further experiments, real-time RT-PCR, Western blot, immunofluorescence and co-immunoprecipitations were conducted to evaluate the physical and functional interactions between DTX3L, ARTD8 and ARTD9.
PARP14	regulate	STAT1	27796300	2	PARP9 and PARP14 cross-regulate macrophage activation via STAT1 ADP-ribosylation.
PARP14	induce	STAT1	27796300	2	PARP14 silencing induces pro-inflammatory genes and STAT1 phosphorylation in M(IFNÎ³) cells, whereas it suppresses anti-inflammatory gene expression and STAT6 phosphorylation in M(IL-4) cells.
PARP9	function	DTX3L	28525742	3	Parp9 ADP-ribosylation activity therefore restrains the E3 function of Dtx3L.
PARP9	essential	DTX3L	18069692	3	In addition, we show that Bbap is essentially coexpressed with Parp-9 during development and in adult mouse.
PARP9	coexpress	DTX3L	18069692	3	In addition, we show that Bbap is essentially coexpressed with Parp-9 during development and in adult mouse.
PARP9	act	IRF1	24886089	2	DTX3L and ARTD9 act together as repressors of the tumor suppressor IRF1 in mPCa cells.
PARP9	inhibit	IRF1	24886089	2	DTX3L and ARTD9 inhibit IRF1 expression and mediate in cooperation with ARTD8 survival and proliferation of metastatic prostate cancer cells.
PARP9	regulate	STAT1	27796300	2	PARP9 and PARP14 cross-regulate macrophage activation via STAT1 ADP-ribosylation.
PARP9	suppress	STAT1	27796300	2	PARP9 silencing suppresses pro-inflammatory genes and STAT1 phosphorylation in M(IFNÎ³) cells.
PDCD1LG2	increase	CD274	27069084	7	In cHL, chromosome 9p24.1/PD-L1/PD-L2 alterations increase the abundance of the PD-1 ligands, PD-L1 and PD-L2, and their further induction through Janus kinase 2-signal transducers and activators of transcription signaling.
PDCD1LG2	effect	CD274	18825752	7	B7-H1 and B7-DC have negative regulatory effects upon binding PD-1 on activated T cells and B7-H1 deficiency increases severity of both diabetes and EAE.
PDCD1LG2	homologate	CD274	15897272	7	B7-DC is highly homologous to a coinhibitory B7 family member, B7-H1, which also binds PD-1.
PDCD1LG2	differ	CD274	12538684	7	PD-L1 expression differs from PD-L2 in that PD-L1 is expressed on activated T cells, placental trophoblasts, myocardial endothelium, and cortical thymic epithelial cells.
PDCD1LG2	express	CD274	16129490	7	Flow cytometric analysis revealed that B7-H1 but not B7-DC constitutively expresses on TECs, and the B7-H1 protein expression was profoundly up-regulated by the stimulation of TNF-alpha with a dose-dependent manner.
PDCD1LG2	alter	CD274	27069084	7	In cHL, chromosome 9p24.1/PD-L1/PD-L2 alterations increase the abundance of the PD-1 ligands, PD-L1 and PD-L2, and their further induction through Janus kinase 2-signal transducers and activators of transcription signaling.
PDCD1LG2	express	CD274	19825956	7	B7-H1 was expressed in 19%, and B7-DC was expressed by 29% of the 115 tumors.
PLK1	result	BRCA2	28985013	6	Inhibition of Plk1 resulted in the loss of BRCA2 from the kinetochore, and so did PCAF, consistent with the loss of BubR1 acetylation.
PLK1	dissociate	BRCA2	12815053	6	M phase-specific phosphorylation of BRCA2 by Polo-like kinase 1 correlates with the dissociation of the BRCA2-P/CAF complex.
PLK1	phosphorylate	BRCA2	24448238	6	BRCA2 phosphorylated by PLK1 moves to the midbody to regulate cytokinesis mediated by nonmuscle myosin IIC.
PLK1	phosphorylate	BRCA2	14647413	6	Phosphorylation of BRCA2 by the Polo-like kinase Plk1 is regulated by DNA damage and mitotic progression.
PLK1	lose	BRCA2	28985013	6	Inhibition of Plk1 resulted in the loss of BRCA2 from the kinetochore, and so did PCAF, consistent with the loss of BubR1 acetylation.
PLK1	phosphorylate	BRCA2	12815053	6	M phase-specific phosphorylation of BRCA2 by Polo-like kinase 1 correlates with the dissociation of the BRCA2-P/CAF complex.
PLK1	depend	BUB1	16760428	6	Phosphorylation- and polo-box-dependent binding of Plk1 to Bub1 is required for the kinetochore localization of Plk1.
PLK1	interact	BUB1	27902479	6	Using a cell-based assay, we showed that T521 impedes the interaction between Plk1 and Bub1, a mitotic checkpoint protein.
PLK1	bind	BUB1	16760428	6	Phosphorylation- and polo-box-dependent binding of Plk1 to Bub1 is required for the kinetochore localization of Plk1.
PLK1	bind	BUB1	28821799	6	Plk1 bound to Bub1 contributes to spindle assembly checkpoint activity during mitosis.
PLK1	phosphorylate	BUB1	16760428	6	The PBD-dependent binding of Plk1 to Bub1 facilitates phosphorylation of Bub1 by Plk1 in vitro.
PLK1	reduce	BUB1	26119738	6	This finding led us to re-examine checkpoint initiation in human cells, where we found that Plk1 co-inhibition significantly reduced Knl1 phosphorylation and Bub1 kinetochore recruitment relative to Mps1 inhibition alone.
PLK1	reduce	KNL1	26119738	1	This finding led us to re-examine checkpoint initiation in human cells, where we found that Plk1 co-inhibition significantly reduced Knl1 phosphorylation and Bub1 kinetochore recruitment relative to Mps1 inhibition alone.
PLK1	occur	CDC6	21041660	3	Binding between Cdc6 and Plk1 occurs through the polo-box domain of Plk1, and Cdc6 is phosphorylated by Plk1 on T37.
PLK1	phosphorylate	CDC6	21519187	3	Recent work shows that phosphorylation of Cdc6 by polo-like kinase 1 (Plk1), one of the essential mitotic kinases, regulates mitotic exit mediated by Cdk1 and separase.
PLK1	phosphorylate	CDC6	21041660	3	Binding between Cdc6 and Plk1 occurs through the polo-box domain of Plk1, and Cdc6 is phosphorylated by Plk1 on T37.
PLK1	regulate	CEP55	21079244	8	Plk1 negatively regulates Cep55 recruitment to the midbody to ensure orderly abscission.
PLK1	express	CEP55	22184120	8	Down-regulation of expression of Cep55 was accompanied by repression of polo-like kinase 1 (Plk1) levels due to p53 induction.
PLK1	prevent	CEP55	27127172	8	PLK1, a kinase that prevents premature recruitment of CEP55 to the midbody, disappeared from this site more rapidly in the non-adherent cells.
PLK1	accompany	CEP55	22184120	8	Down-regulation of expression of Cep55 was accompanied by repression of polo-like kinase 1 (Plk1) levels due to p53 induction.
PLK1	regulate	CEP55	22184120	8	Centrosomal protein 55 (Cep55) stability is negatively regulated by p53 protein through Polo-like kinase 1 (Plk1).
PLK1	recruit	CEP55	27127172	8	PLK1, a kinase that prevents premature recruitment of CEP55 to the midbody, disappeared from this site more rapidly in the non-adherent cells.
PLK1	phosphorylate	CEP55	21079244	8	During this period, Plk1 phosphorylates the abscission factor Cep55 in trans and prevents its untimely recruitment to the anaphase spindle.
PLK1	lower	CEP55	19855176	8	Mutation of the Plk1 phosphorylation site also lowers Cep55 stability, whereas overexpression of Plk1 increases Cep55 levels, in keeping with Pin1 regulating Plk1-mediated phosphorylation of Cep55.
PLK1	mediate	CLSPN	16885022	6	Phosphorylation of Claspin is mediated by Plk1 and is essential for binding to betaTrCP.
PLK1	restore	CLSPN	20624918	6	Pharmacologic inhibition or knockdown of Plk1 restored claspin protein levels, Chk1 activation, and p53 stabilization.
PLK1	interact	CLSPN	16934469	6	We demonstrate that Claspin interacts with both beta-TrCP and Plk1 and that inactivation of these components or the beta-TrCP recognition motif in Claspin prevents its mitotic degradation.
PLK1	inhibit	CLSPN	20126259	6	Polo-like kinase homologs have been shown to inhibit the ability of Claspin to facilitate the activation of downstream checkpoint kinases, suggesting that this function is conserved in vertebrates.
PLK1	phosphorylate	CLSPN	16885022	6	Phosphorylation of Claspin is mediated by Plk1 and is essential for binding to betaTrCP.
PLK1	inactivate	CLSPN	15163406	6	Adaptation of a DNA replication checkpoint response depends upon inactivation of Claspin by the Polo-like kinase.
PLK1	increase	DDX58	19546225	1	Reciprocally, depletion of PLK1 can increase IFN induction in response to RIG-I/SeV or RIG-I/poly(I)-poly(C) treatments.
PLK1	interact	FAS	27325299	1	Here, we identify polo-like kinase (Plk) 3 as a new interaction partner of the death receptor CD95.
PLK1	phosphorylate	KIAA1524	28935709	2	Moreover, CIP2A was phosphorylated by Plk1 at S904, which targets CIP2A to MTOCs and facilitates MTOC organization with CEP192.
PLK1	interact	KIAA1524	23983103	2	Unexpectedly, CIP2A interacted directly with the polo-box domain of Plk1 during mitosis.
PLK1	control	KIF11	21522128	2	Differential control of Eg5-dependent centrosome separation by Plk1 and Cdk1.
PLK1	depend	KIF11	21522128	2	Differential control of Eg5-dependent centrosome separation by Plk1 and Cdk1.
PLK1	interact	KIF23	15199097	4	Molecular interactions of Polo-like-kinase 1 with the mitotic kinesin-like protein CHO1/MKLP-1.
PLK1	interact	KIF23	8524282	4	In addition, CHO1/MKLP-1 appears to interact with Plk in vivo and to be phosphorylated by Plk-associated kinase activity in vitro.
PLK1	phosphorylate	KIF23	20347825	4	More specifically, Plk1 phosphorylates the centralspindlin complex Cyk4 and MKLP1/CHO1, thus recruiting RhoA guanine nucleotide-exchange factor (GEF) Ect2 through its phosphopeptide-binding BRCT domains.
PLK1	bind	KIF23	15199097	4	Using the transient transfection approach, we show that the C-terminus of Plk1 binds CHO1/MKLP-1 in a Polo-box-dependent manner and that the stalk domain of CHO1/MKLP-1 is responsible for its binding to Plk1.
PLK1	correlate	MKI67	11678424	1	There was a significant correlation between the PLK expression and the nuclear immunoreactivity of MIB-1.
PLK1	degrade	WEE1	15350223	3	However, Plk1 is no longer required in cells depleted of Wee1, and we could show that Plk1 is involved in the degradation of Wee1 at the onset of mitosis.
PLK1	elevate	WEE1	17619824	3	The decreased expression of PLK1 may cause the elevation of Wee1 and CyclinB1 protein levels.
PLK1	cause	WEE1	17619824	3	The decreased expression of PLK1 may cause the elevation of Wee1 and CyclinB1 protein levels.
PLSCR1	phosphorylate	STAT1	16260419	1	The influence of PKCdelta on IFN-mediated induction of PLSCR1 was dependent upon the phosphorylation of STAT1 at Ser-727.
PML	identify	BLZF1	9823948	1	The JEM-1 gene, recently identified in acute promyelocytic leukemia (APL) cells, codes for a novel nuclear factor (Duprez et al Oncogene 1997; 14: 1563-1570).
PML	express	CD38	12951526	3	Expression of CD38 in human promyelocytic leukemia HL-60 cell line during differentiation by niacin-related compounds.
PML	express	CD38	7511050	3	Recently we reported that all-trans-retinoic acid (ATRA) is a potent and highly specific inducer of CD38 expression in human promyelocytic leukemia cells.
PML	induce	CD38	7511050	3	Recently we reported that all-trans-retinoic acid (ATRA) is a potent and highly specific inducer of CD38 expression in human promyelocytic leukemia cells.
PML	suppress	CXCL10	22022583	1	Conversely, PML IV protein expression suppressed IP-10 promoter activation.
PML	induce	FAS	9806545	1	We also found that Pml is essential for induction of programmed cell death by Fas, tumour necrosis factor alpha (TNF), ceramide and type I and II interferons (IFNs).
PML	interact	IFI16	27935834	1	Furthermore, using proteomics, we define the signature protein interactions of the IFI16 pyrin and HIN200 domains and demonstrate the necessity of pyrin for IFI16 interactions with antiviral proteins PML and cGAS.
PML	express	IFIT1	21129252	1	This study was purposed to investigate the expression of ifi56 gene in the ATRA-induced acute promyelocytic leukemia (APL) NB4 cell differentiation and to construct the eukaryotic expression plasmid of ifi56 gene.
PML	express	IRF1	10602416	3	Lack of IRF-1 expression in acute promyelocytic leukemia and in a subset of acute myeloid leukemias with del(5)(q31).
PML	upregulate	IRF1	16914093	3	We have shown earlier that IFNgamma and As2O3 act synergistically in acute promyelocytic leukemia cells to upregulate IRF-1 expression and to induce apoptosis.
PML	lack	IRF1	10602416	3	Unexpectedly, all primary acute promyelocytic leukemia (APL) samples lacked IRF-1 protein and most exhibited accelerated exon skipping; furthermore, IRF-1 could not be induced by IFNgamma or all-trans retinoic acid (ATRA) which both induce IRF-1 in the NB4 APL cell line.
PML	activate	MX1	11432836	2	However, PML has a less powerful antiviral activity against these viruses than the IFN mediator MxA.
PML	associate	MX1	11716541	2	Interferon-induced antiviral Mx1 GTPase is associated with components of the SUMO-1 system and promyelocytic leukemia protein nuclear bodies.
PML	concentrate	NBN	10811102	1	Here we demonstrate that in the absence of DNA damage, a portion of p95 and MRE11 is concentrated in PML nuclear bodies (NBs); MRE11 localization to the NBs is p95-dependent.
PML	induce	PLSCR1	12031648	3	Expression of the MmTRA1b gene was markedly induced during granulocytic differentiation of promyelocytic leukemia NB4 and HT93 cells induced by all-trans retinoic acid (ATRA).
PML	upregulate	PLSCR1	26775483	3	MAT combined ATRA could significantly induce the differentiation of NB4-R1 cells, and inhibit the expression of PML/RARalpha fusion gene/protein, which might be associated with up-regulating PLSCR1 expression.
PML	express	PLSCR1	12031648	3	Expression of the MmTRA1b gene was markedly induced during granulocytic differentiation of promyelocytic leukemia NB4 and HT93 cells induced by all-trans retinoic acid (ATRA).
PML	lead	PSMB9	15284441	1	Inhibition of apoptosis in acute promyelocytic leukemia cells leads to increases in levels of oxidized protein and LMP2 immunoproteasome.
PML	upregulate	SP100	16873258	6	Nuclear domains called ND10 or PML nuclear bodies contain interferon (IFN)-upregulated proteins like PML and Sp100.
PML	associate	SP100	8986606	6	We show that autoantibodies against both PML and Sp100 are usually associated in sera with multiple nuclear dot anti-nuclear antibodies and demonstrate that PML is an autoantigen, not only in PBC, but also in other autoimmune diseases.
PML	assemble	SP100	20130140	6	During interphase PML-NBs adopt a spherical organization characterized by the assembly of PML and Sp100 proteins into patches within a 50- to 100-nm-thick shell.
PML	mediate	SP100	16177824	6	Interaction between EBNA-LP and Sp100 was mediated through conserved region 3 in EBNA-LP and the PML NB targeting domain in Sp100.
PML	link	SP100	10023669	6	PML and Sp100 proteins are covalently linked to SUMO-1, and ubiquitin-like peptide.
PML	associate	SP100	10504293	6	Furthermore, the proteasome inhibitor MG132 induced an association between centromeres and ND10 proteins PML and Sp100 in a significant number of cells in the G(2) phase of the cell cycle.
PML	involve	SP140	8910577	1	The location of Sp140 in the NB, and expression of this gene in cells involved in host defense, suggest that Sp140 may be involved in the pathogenesis of acute promyelocytic leukemia and viral infection.
PML	inhibit	STAT1	27099310	8	We identify the SUMO ligase protein inhibitor of activated STAT1 (PIAS1) as a constituent PML-NB protein.
PML	decrease	STAT1	21115099	8	In addition, IFNÎ³-mediated STAT1 DNA-binding activity was decreased in PML(-/-) MEFs compared with wild-type MEFs.
PML	induce	STAT1	9028332	8	Stat1 is induced and activated by all-trans retinoic acid in acute promyelocytic leukemia cells.
PML	correlate	STAT1	22711534	8	Analysis of JAK-STAT signaling in the three cell lines revealed differences in levels of activated STAT3 but not STAT1 correlating with PML mRNA and protein levels.
PML	positive	STAT1	28432122	8	Using molecular tools and primary endothelial cells, we demonstrated that PML positively regulates Stat1 and Stat2 isgylation, a ubiquitination-like protein modification.
PML	activate	STAT1	9028332	8	Stat1 is induced and activated by all-trans retinoic acid in acute promyelocytic leukemia cells.
PML	accumulate	STAT1	25812002	8	PML was required for accumulation of activated STAT1 and STAT2, interacted with them and HDAC1 and HDAC2, and was associated with ISG promoters after HCMV infection.
PML	regulate	STAT1	28432122	8	Dual regulation of Stat1 and Stat3 by the tumor suppressor protein PML contributes to interferon Î±-mediated inhibition of angiogenesis.
PML	associate	STAT2	22158879	5	The chromatin-tethering domain of human cytomegalovirus immediate-early (IE) 1 mediates associations of IE1, PML and STAT2 with mitotic chromosomes, but is not essential for viral replication.
PML	bind	STAT2	25812002	5	Analysis of IE1 mutant viruses revealed that, in addition to the STAT2-binding domain, the PML-binding domain of IE1 was necessary for suppression of interferon-Î²-mediated ISG transcription, and that IE1 inhibited ISG transcription by sequestering interferon-stimulated gene factor 3 (ISGF3) in a manner requiring its binding of PML and STAT2, but not of HDACs.
PML	regulate	STAT2	28432122	5	Using molecular tools and primary endothelial cells, we demonstrated that PML positively regulates Stat1 and Stat2 isgylation, a ubiquitination-like protein modification.
PML	positive	STAT2	28432122	5	Using molecular tools and primary endothelial cells, we demonstrated that PML positively regulates Stat1 and Stat2 isgylation, a ubiquitination-like protein modification.
PML	accumulate	STAT2	25812002	5	PML was required for accumulation of activated STAT1 and STAT2, interacted with them and HDAC1 and HDAC2, and was associated with ISG promoters after HCMV infection.
PML	induce	TAP1	9845074	2	Here we report that the proto-oncogene product PML induces expression of LMP-2, LMP-7, TAP-1 and TAP-2 in an MHC-class I-negative, recurrent tumour, leading to the re-expression of cell-surface MHC in tumours and to rejection of the tumours.
PML	express	TAP1	9845074	2	Here we report that the proto-oncogene product PML induces expression of LMP-2, LMP-7, TAP-1 and TAP-2 in an MHC-class I-negative, recurrent tumour, leading to the re-expression of cell-surface MHC in tumours and to rejection of the tumours.
PML	induce	TAP2	9845074	2	Here we report that the proto-oncogene product PML induces expression of LMP-2, LMP-7, TAP-1 and TAP-2 in an MHC-class I-negative, recurrent tumour, leading to the re-expression of cell-surface MHC in tumours and to rejection of the tumours.
PML	express	TAP2	9845074	2	Here we report that the proto-oncogene product PML induces expression of LMP-2, LMP-7, TAP-1 and TAP-2 in an MHC-class I-negative, recurrent tumour, leading to the re-expression of cell-surface MHC in tumours and to rejection of the tumours.
PML	inhibit	TNFAIP3	12080044	2	We showed that PML inhibits A20 transactivation through the NF kappa B site by interfering with its binding to the promoter.
PML	repress	TNFAIP3	12080044	2	The promyelocytic leukemia protein represses A20-mediated transcription.
PML	downregulate	TNFSF10	19141642	5	RNAi silencing of PML down-regulates TRAIL expression in hepatoma cells and correspondingly blocks IFN-alpha-induced apoptosis.
PML	induce	TNFSF10	11279540	5	Potential mechanisms of resistance to TRAIL/Apo2L-induced apoptosis in human promyelocytic leukemia HL-60 cells during granulocytic differentiation.
PML	amplify	TNFSF10	10883290	5	The human TRAIL cDNA was amplified with the total RNA from the human acute promyelocytic leukemia cell line HL-60 by means of RT-PCR, and was cloned into the pGEM-T vector.
PML	express	TNFSF10	22984515	5	Several pro- and antiapoptotic factors were tested for differential expression and liver carcinogenesis was associated with impaired expression of the proapoptotic molecule TRAIL in PML-deficient mice.
PML	impair	TNFSF10	22984515	5	Several pro- and antiapoptotic factors were tested for differential expression and liver carcinogenesis was associated with impaired expression of the proapoptotic molecule TRAIL in PML-deficient mice.
PML	activate	TNFSF13B	19393234	2	Interleukin-10 and interferon-gamma up-regulate the expression of B-cell activating factor in cultured human promyelocytic leukemia cells.
PML	express	TNFSF13B	19393234	2	Interleukin-10 and interferon-gamma up-regulate the expression of B-cell activating factor in cultured human promyelocytic leukemia cells.
PML	inhibit	TRIM5	28656178	1	The presence of PML was not required for the restriction of nonhuman retroviruses by TRIM5Î± (another human TRIM protein), and TRIM5Î± was inhibited by arsenic trioxide through a PML-independent mechanism.
PNPT1	activate	EIF2AK2	17804700	1	Activation of PKR by hPNPase(old-35) precedes phosphorylation of eukaryotic initiation factor-2alpha and induction of growth arrest and DNA damage-inducible gene 153 (GADD153) that culminates in the shutdown of protein synthesis and apoptosis.
POU2AF1	reduce	FAS	17574818	1	In addition, accumulation of CD4(-)CD8(-)B220(+)CD3(+) T cells that characteristically develop in Fas mutation mice were markedly reduced in MRL-lpr mice without OBF-1.
PRDM1	correlate	CCL2	22820162	1	Across cell treatments, SPOCK1, Blimp1 and CCL2 mRNA levels were highly correlated (P<0.001) with MafB.
PRDM1	inhibit	IRF1	15494505	1	Chromatin immunoprecipitation studies showed that Blimp-1, IRF-1, and IRF-2 all bind the IFN-beta promoter in vivo, as predicted by the in vitro binding parameters, and in cotransfections Blimp-1 inhibits IRF-1-dependent activation of the IFN-beta promoter.
PRDM1	cooperate	IRF4	20064451	6	Analysis of interleukin-21-induced Prdm1 gene regulation reveals functional cooperation of STAT3 and IRF4 transcription factors.
PRDM1	reveal	IRF4	20064451	6	Analysis of interleukin-21-induced Prdm1 gene regulation reveals functional cooperation of STAT3 and IRF4 transcription factors.
PRDM1	express	IRF4	25392531	6	The selectivity of histone deacetylase inhibitor-mediated silencing of AICDA/Aicda and PRDM1/Prdm1 was emphasized by unchanged expression of HoxC4 and Irf4 (important inducers/modulators of AICDA/Aicda), Rev1 and Ung (central elements for CSR/SHM), and Bcl6, Bach2, or Pax5 (repressors of PRDM1/Prdm1 expression), as well as unchanged expression of miR-19a/b, miR-20a, and miR-25, which are not know…
PRDM1	bind	IRF4	20064451	6	We identified an IL-21 response element downstream of Prdm1 that binds the transcription factors STAT3 and IRF4, which are required for optimal Prdm1 expression.
PRDM1	interact	IRF4	11342629	6	In this set of studies, we demonstrate that IRF-4 interacts with B lymphocyte-induced maturation protein/positive regulatory domain I-binding factor 1 (Blimp1/PRD1-BF1), a KrÃ¼ppel-type zinc finger protein whose expression correlates with terminal B cell differentiation.
PRDM1	function	IRF4	20064451	6	Analysis of interleukin-21-induced Prdm1 gene regulation reveals functional cooperation of STAT3 and IRF4 transcription factors.
PRDM1	repress	MKI67	20530581	2	Chromatin immunoprecipitation and knockdown studies reveal that specific repression of MKI67 and PCNA is mediated by PRDM1 in response to bortezomib.
PRDM1	mediate	MKI67	20530581	2	Chromatin immunoprecipitation and knockdown studies reveal that specific repression of MKI67 and PCNA is mediated by PRDM1 in response to bortezomib.
PRDM1	activate	PMAIP1	20530581	2	Knockdown of PRDM1 blocks activation of NOXA and inhibits apoptosis, whereas ectopic expression of PRDM1 alone leads to apoptosis in MCL.
PRDM1	block	PMAIP1	20530581	2	Knockdown of PRDM1 blocks activation of NOXA and inhibits apoptosis, whereas ectopic expression of PRDM1 alone leads to apoptosis in MCL.
PRDM1	regulate	RSAD2	16849320	1	Collectively, these studies identify Viperin as a tightly regulated ISGF3 target gene, which is counter-regulated by PRDI-BF1.
PRDM1	reduce	TNFRSF17	20339926	5	In parallel, knockdown of Blimp-1 expression by the Blimp-1-specific shRNA significantly reduced the BCMA mRNA transcription and protein expression in J558L cells in vitro.
PRDM1	effect	TNFRSF17	20339926	5	Substitution mutation of the "-38 to -42" sequence, but not the "-23 to -27", in the BCMA promoter abolished the regulatory effect of Blimp-1 on the expression of BCMA.
PRDM1	upregulate	TNFRSF17	20339926	5	B-lymphocyte-induced maturation protein1 up-regulates the expression of B-cell maturation antigen in mouse plasma cells.
PRDM1	regulate	TNFRSF17	20339926	5	However, whether Blimp-1 could regulate the expression of BCMA is unknown.
PRDM1	express	TNFRSF17	20339926	5	B-lymphocyte-induced maturation protein1 up-regulates the expression of B-cell maturation antigen in mouse plasma cells.
PSAT1	differ	MT1JP	22525753	1	The structure shows that although the Mtb enzyme differs substantially in sequence from other PSAT enzymes, its fold is conserved and its PLP-binding site is virtually identical.
PSMB9	bind	IRF1	10921891	2	The overlapping interferon consensus sequence 2/gamma-interferon-activated sequence (ICS-2/GAS) elements in the LMP2 promoter bind to interferon regulatory factor 1 (IRF1) and Stat1 and are occupied constitutively in vivo.
PSMB9	role	IRF1	8885869	2	The role of IRF-1 in the regulation of TAP1 and LMP2 suggests a mechanism for the antiviral properties of IRF-1 and the unexpected deficiency of CD8+ T cells observed in IRF-1-/- mice.
PSTPIP2	regulate	CASP1	24395792	1	Thus, our findings establish a critical role for inflammasome-independent production of IL-1Î² in osteolytic bone disease and identify PSTPIP2 as a negative regulator of caspase-1-autonomous IL-1Î² production.
RRM2	bind	FAS	24682828	1	RRM2,3 binds to pyrimidine-rich FAS pre-mRNA or poly-uridine (U9) RNA with nanomolar affinities.
RRM2	link	PLK1	20473941	1	This strategy identified the signaling pathways that are affected by the prominent oncogenes HMGA1 and TACSTD2, established a yet unknown link between RRM2 and PLK1 and identified RPS2 and NOL5A as promising potential therapeutic targets in CRC.
RSAD2	encode	IRF1	26206608	1	In this study we clearly demonstrate that compared with adult fish, the anti-viral responses of aged annual fish Nothobranchius guentheri, as reflected by the expression levels of virus-responsive genes, including lgp2 and mda5 encoding sensor molecules, ifn-i and viperin encoding the effector molecules and irf1, irf7, stat1 and atf3 encoding the regulation elements, are either reduced remarkably…
SAMD9	regulate	SAMD9L	21412262	1	These findings assist in understanding the regulation of Samd9L in the context of its paralogous gene, SAMD9, which harbors mutations in NFTC.
SAMD9L	function	SAMD9	22716256	2	It has been suggested that the mouse Samd9l gene serves as a functional paralogue of human SAMD9.
SAMD9L	serve	SAMD9	22716256	2	It has been suggested that the mouse Samd9l gene serves as a functional paralogue of human SAMD9.
SAT1	suppress	CCNA2	19686286	8	Ad-SSAT suppressed the expression of cyclin A and nuclear factor E2F1 in MGC803 and SGC7901 cells.
SAT1	express	CCNA2	19686286	8	Ad-SSAT suppressed the expression of cyclin A and nuclear factor E2F1 in MGC803 and SGC7901 cells.
SAT1	promote	CCNA2	18949426	8	The inhibitory effect of Ad-SSAT on cyclin A promoter activity was also observed in a reporter gene assay.
SAT1	effect	CCNA2	18949426	8	The inhibitory effect of Ad-SSAT on cyclin A promoter activity was also observed in a reporter gene assay.
SAT1	activate	CCNA2	18949426	8	The inhibitory effect of Ad-SSAT on cyclin A promoter activity was also observed in a reporter gene assay.
SAT1	express	CCNA2	18949426	8	Furthermore, Ad-SSAT was shown to suppress the expression of cyclin A and nuclear factor E2F-1 in HT-29 and Lovo cells.
SAT1	inhibit	CCNA2	18949426	8	The inhibitory effect of Ad-SSAT on cyclin A promoter activity was also observed in a reporter gene assay.
SAT1	suppress	CCNA2	18949426	8	Furthermore, Ad-SSAT was shown to suppress the expression of cyclin A and nuclear factor E2F-1 in HT-29 and Lovo cells.
SERPING1	prevent	CCL2	28832655	1	Pre-treatment with C1INH also prevented acute IL-6, CXCL1 and MCP-1 up-regulation, C5a release, C3b deposition and infiltration by neutrophils and macrophages into renal tissue.
SIGLEC1	depend	CD274	27809306	4	Lack of CD169 macrophages also limited the IFN-I-dependent expression of PD-L1.
SIGLEC1	express	CD274	27809306	4	Lack of CD169 macrophages also limited the IFN-I-dependent expression of PD-L1.
SIGLEC1	limit	CD274	27809306	4	Lack of CD169 macrophages also limited the IFN-I-dependent expression of PD-L1.
SIGLEC1	regulate	CD274	27809306	4	CD169 macrophages regulate PD-L1 expression via type I interferon and thereby prevent severe immunopathology after LCMV infection.
SP100	recruit	NBN	12470659	3	These results indicate that NBS1 is recruited into PODs via interaction with SP100 protein.
SP100	result	NBN	12470659	3	Introduction of PML and SP100 into NT2 cells, which express no detectable amount of PML or SP100 proteins, resulted in localization of NBS1 in ectopically expressed PODs.
SP100	interact	NBN	12470659	3	Here, we show that a BRCA carboxyl terminus (BRCT) domain-containing region of NBS1 interacts with a nuclear dots-associated protein, SP100.
SP100	result	PML	18844582	8	Recent observations from our laboratory indicate that EBNA-LP coactivation function is mediated through interactions with the interferon-inducible gene (ISG) Sp100, resulting in displacement from its normal location in promyelocytic leukemia nuclear bodies (PML NBs) into the nucleoplasm.
SP100	find	PML	7631159	8	Testing sera from autoimmune patients using an immunoprecipitation assay with radiolabelled PML and an immunofluorescence assay based on a cell line overexpressing PML, autoantibodies (Aabs) against PML were found in the majority o anti-Sp100 Aab positive patients.
SP100	lack	PML	16177824	8	Overexpression of Sp100 lacking the N-terminal PML NB targeting domain, but not a mutant form of Sp100 lacking the HP1alpha interaction domain, was sufficient to coactivate EBNA2 in a gene-specific manner independent of EBNA-LP.
SP100	correlate	PML	22503841	8	Levels of anti-PML correlated with those of anti-Sp100 (R=0.64, p<0.0001).
SP100	target	PML	16177824	8	Interaction between EBNA-LP and Sp100 was mediated through conserved region 3 in EBNA-LP and the PML NB targeting domain in Sp100.
SP100	interact	PML	18158915	8	By combined use of the mCherry-based red BiFC system with a Venus-based yellow BiFC system, the interaction between LTag and p53 as well as the interaction between sp100 and promyelocytic leukemia protein (PML), were detected simultaneously in Vero cells.
SP100	find	PML	23830076	8	PML was also found in close proximity to activated Sp100 nuclear antigen and interferon-stimulated gene 20 kDa protein (ISG-20), but co-localization with death-domain associated protein-6 (DAXX) was not observed.
SP100	differ	PML	21172801	8	Detailed analysis revealed that the punctate foci formed by individual PML isoforms differ subtly from normal ND10 in terms of composition and/or Sp100 modification.
SP100	associate	SP140	10330182	3	Sp140 associated with a subset of IFN-gamma-induced PML-Sp100 nuclear bodies.
SP100	similar	SP140	8910577	3	The predicted amino acid sequence of the amino-terminal portion of Sp140 was similar to Sp100, a previously identified NB protein.
SP100	find	SP140	19861957	3	Anti-Sp140 antibodies were found together with anti-Sp100 antibodies in all but one case (19 of 20, 90%) and with anti-PML antibodies in 12 (60%) cases.
SP100	form	SP140L	26347895	1	The genome sequence analysis showed the formation of SP140L gene through rearrangements of the two neighboring genes, SP100 and SP140, during the evolution of higher primates.
SP110	increase	IFITM1	24171456	1	In addition, IFITM1 and SP110 had significantly increased expression in the liver, IFITM1 and ISG15 in the lymph node, and ISG15 and PLSCR1 in the spleen (P value<0.05).
SP110	increase	ISG15	24171456	1	In addition, IFITM1 and SP110 had significantly increased expression in the liver, IFITM1 and ISG15 in the lymph node, and ISG15 and PLSCR1 in the spleen (P value<0.05).
SP110	control	MT1JP	18727490	2	The sst1 locus and the Ipr1 gene participate in control of intracellular multiplication of virulent MTB and have an effect on the infected macrophages' mechanism of cell death.
SP110	participate	MT1JP	18727490	2	The sst1 locus and the Ipr1 gene participate in control of intracellular multiplication of virulent MTB and have an effect on the infected macrophages' mechanism of cell death.
SP140	form	SP140L	26347895	1	The genome sequence analysis showed the formation of SP140L gene through rearrangements of the two neighboring genes, SP100 and SP140, during the evolution of higher primates.
STAT1	effect	ABCA1	18789440	1	Furthermore, AG-490 and STAT1 siRNA almost compensated the effect of IFN-gamma on ABCA1 expression and cholesterol efflux.
STAT1	correlate	ADAR	28714361	1	RNA sequencing applied to esophageal squamous cell carcinoma clinical samples showed that ADAR1 expression was correlated with the expression of STAT1, STAT2, and IRF9.
STAT1	express	CASP1	12680251	1	On the other hand, ATRA was not able to induce caspase-1 expression in a STAT1 (signal transducer and activator of transcription 1) knockout cell line, but transient transfection of STAT1 restored it.
STAT1	modulate	CCL2	19404962	4	These findings show that multiple levels of STAT-1/3 signaling modulate OSM-stimulated CCL2 expression in human osteoblastic cells.
STAT1	enhance	CCL2	24451065	4	More importantly, high STAT1 levels appeared as an enhancer of CCL2 and CXCL10 as indicated by the significantly stronger correlation of CCL2 and CXCL10 with IFN score in high STAT1 patient visits relative to low STAT1 patient visits.
STAT1	express	CCL2	24451065	4	Our data indicate a novel role for STAT1 in the pathogenesis of SLE as an expression enhancer of CCL2 and CXCL10 in SLE patients with high levels of STAT1.
STAT1	correlate	CCL2	24460726	4	There was no significant difference between the slopes of high STAT1 and untreated patients indicating that CCL2 and CXCL10 were correlated with type-I IFN in high STAT1 patients similar to that in untreated patients.
STAT1	effect	CCNA2	26617467	1	Conversely, ablation of STAT1 had the opposite effect on p53, Fbxw7, Hes-1, NF-ÎºB p65, cyclin A, cyclin D1, cyclin E and CDK2, and improved the viability of SMMC7721 and HepG2 cells.
STAT1	express	CD274	28881828	4	SHP2 negatively regulates HLA-ABC and PD-L1 expression via STAT1 phosphorylation in prostate cancer cells.
STAT1	induce	CD274	26676749	4	Furthermore, PD-L1 expression was induced in an EGFR- and JAK2/STAT1-dependent manner, and specific JAK2 inhibition prevented PD-L1 upregulation in tumor cells and enhanced their immunogenicity.
STAT1	upregulate	CD274	27470968	4	In human GIST cell lines, treatment with imatinib abrogated the IFNÎ³-induced upregulation of PD-L1 via STAT1 inhibition.
STAT1	induce	CD274	27470968	4	In human GIST cell lines, treatment with imatinib abrogated the IFNÎ³-induced upregulation of PD-L1 via STAT1 inhibition.
STAT1	mediate	CXCL10	24696007	42	FC-98 regulates TLR9-mediated of CXCL-10 expression in dendritic cells via MAPK and STAT1 signaling pathway.
STAT1	regulate	CXCL10	11435587	42	These findings highlight a novel IFN- and STAT1-independent mechanism for the regulation of CXCL10/IP-10 expression and directly link expression of HIV gp120 to the induction of CXCL10/IP-10 that is found in HIV infection of the CNS.
STAT1	express	CXCL10	23843024	42	Furthermore, Stat1-deficiency resulted in reduced expression of the T-cell chemotactic factors CXCL9, CXCL10, and CXCL11 in the tumor epithelium.
STAT1	suppress	CXCL10	22866982	42	NS1 protein of H5N1 resulted in suppression of IFN-Î² mediated innate immune responses, leading to down-regulation of the components of JAK-STAT pathway like STAT1 which further suppressed the expression of pro-inflammatory cytokines like CXCL10 and CCL5.
STAT1	associate	CXCL10	28319047	42	In immortalized normal human astrocytes (NHAs) and syngeneic mouse glioma models, the introduction of mutant IDH1 or treatment with 2HG reduced levels of CXCL10, which was associated with decreased production of STAT1, a regulator of CXCL10.
STAT1	express	CXCL10	21125645	42	Jak1/Stat1 activation induced the expression of negative cytokine regulator SOCS-1 and CXCL10 chemokine (IP-10).
STAT1	regulate	CXCL10	28391993	42	The LPS-induced expression of MCP-2 and CXCL10, which are also regulated by STAT1, was suppressed by NaN .
STAT1	secrete	CXCL10	21551368	42	STAT1 hyperactivation further induces significant secretion of angiostatic CXCL10.
STAT1	induce	CXCL10	20585034	42	STAT1 was critical for IFN-gamma induction of both the Cxcl9 and Cxcl10 genes in microglia and in microglia and astrocytes, respectively.
STAT1	express	CXCL10	22427642	42	Gene expression and biochemical studies revealed CD16 to regulate the TRIF-dependent TLR4 pathway in monocytes by activating Syk, IFN regulatory factor 3, and STAT1, which resulted in enhanced expression of IFNB, CCL5, and CXCL10.
STAT1	upregulate	CXCL10	27617644	42	In addition, IL-27 stimulation activated STAT1 and STAT3 in HeLa and T98G cells, suggesting that IL-27 engages the STAT1/3 pathway, which then leads to the upregulation of IL-6, IP-10, and MIG.
STAT1	induce	CXCL10	15585884	42	Notably, IFN-gamma and STAT1 were shown to contribute to the induction of two STAT6-independent chemokines, CXCL9 and CXCL10.
STAT1	abrogate	CXCL10	23452095	42	siRNA targeting of STAT1 almost completely abrogated CXCL10 and CXCL11 expression as well as the proliferative effect of IL-27.
STAT1	reduce	CXCL10	23843024	42	Furthermore, Stat1-deficiency resulted in reduced expression of the T-cell chemotactic factors CXCL9, CXCL10, and CXCL11 in the tumor epithelium.
STAT1	result	CXCL10	23843024	42	Furthermore, Stat1-deficiency resulted in reduced expression of the T-cell chemotactic factors CXCL9, CXCL10, and CXCL11 in the tumor epithelium.
STAT1	express	CXCL10	28421993	42	Moreover, there was a synergistic effect between IL-29 and IFN-Î± in the induction of BAFF and CXCL10 expressions by prolonged STAT1 phosphorylation.
STAT1	mediate	CXCL10	15006601	42	Further functional analysis of Stat1 indicates that a lack of Stat1 expression inhibits the Il-12-mediated induction of IP10, a known antiangiogenic gene.
STAT1	induce	CXCL10	19472212	42	JAKs inhibitors suppressed IFN-gamma plus TNF-alpha-induced production of CXCL10 in parallel with activation of STAT1 and NF-kappaB, while ERK inhibitor suppressed production of CXCL10 as well as activation of NF-kappaB, but not that of STAT1.
STAT1	mediate	CXCL10	27960090	42	The levels of CXCL10 and CXCR3 were markedly elevated in TON, and up-regulation of CXCL10 was mediated by STAT1/3.
STAT1	recruit	CXCL10	16585592	42	STAT1 controls the recruitment of Th1 cells through the induction of CXCL9, CXCL10, CXCL11, and CXCL16, whose expression levels in the lung were markedly decreased in STAT1-/- mice.
STAT1	important	CXCL10	21551368	42	STAT1 hyperactivation further induces significant secretion of angiostatic CXCL10.
STAT1	induce	CXCL10	21125645	42	Jak1/Stat1 activation induced the expression of negative cytokine regulator SOCS-1 and CXCL10 chemokine (IP-10).
STAT1	control	CXCL10	12754213	42	Through its effect in the IFN-gamma-induced Jak/STAT1 pathway, VIP and PACAP are able to control the gene expression of IP-10, CD40, and iNOS, three microglia-derived mediators that play an essential role in several pathologies, i.e. inflammation and autoimmune disorders.
STAT1	induce	CXCL10	15006601	42	Further functional analysis of Stat1 indicates that a lack of Stat1 expression inhibits the Il-12-mediated induction of IP10, a known antiangiogenic gene.
STAT1	lead	CXCL10	27617644	42	In addition, IL-27 stimulation activated STAT1 and STAT3 in HeLa and T98G cells, suggesting that IL-27 engages the STAT1/3 pathway, which then leads to the upregulation of IL-6, IP-10, and MIG.
STAT1	induce	CXCL10	28318643	42	STAT1 induced chemokine CXCL10 is key to the recruitment of lymphocytes in the TME and is significantly highly expressed in the tumours from patients with longer survival.
STAT1	mediate	CXCL10	23740952	42	Using these recombinant adenoviruses, we determined that overexpression of either the single- or double-mutant STAT1 decreased the IFN-Î³-mediated potentiation of CXCL10 gene expression, promoter activity, and secretion of protein.
STAT1	enhance	CXCL10	24451065	42	More importantly, high STAT1 levels appeared as an enhancer of CCL2 and CXCL10 as indicated by the significantly stronger correlation of CCL2 and CXCL10 with IFN score in high STAT1 patient visits relative to low STAT1 patient visits.
STAT1	express	CXCL10	22866982	42	NS1 protein of H5N1 resulted in suppression of IFN-Î² mediated innate immune responses, leading to down-regulation of the components of JAK-STAT pathway like STAT1 which further suppressed the expression of pro-inflammatory cytokines like CXCL10 and CCL5.
STAT1	induce	CXCL10	21551368	42	STAT1 hyperactivation further induces significant secretion of angiostatic CXCL10.
STAT1	inhibit	CXCL10	15006601	42	Further functional analysis of Stat1 indicates that a lack of Stat1 expression inhibits the Il-12-mediated induction of IP10, a known antiangiogenic gene.
STAT1	enhance	CXCL10	22427642	42	Gene expression and biochemical studies revealed CD16 to regulate the TRIF-dependent TLR4 pathway in monocytes by activating Syk, IFN regulatory factor 3, and STAT1, which resulted in enhanced expression of IFNB, CCL5, and CXCL10.
STAT1	suppress	CXCL10	17274000	42	Antisense oligonucleotides against NF-kappaB p50, p65, or STAT1 suppressed CXCL9, CXCL10, and CXCL11 production, and antisense IRF-1 suppressed CXCL11 production.
STAT1	correlate	CXCL10	24460726	42	There was no significant difference between the slopes of high STAT1 and untreated patients indicating that CCL2 and CXCL10 were correlated with type-I IFN in high STAT1 patients similar to that in untreated patients.
STAT1	correlate	CXCL10	25478796	42	Expression of the chemokines CXCL9 and CXCL10 correlated with STAT1 phosphorylation in vascular cells in plaques from human carotid arteries.
STAT1	induce	CXCL10	28262979	42	Mixed Lineage Kinase 3 Mediates the Induction of CXCL10 by a STAT1-Dependent Mechanism During Hepatocyte Lipotoxicity.
STAT1	regulate	CXCL10	24696007	42	FC-98 regulates TLR9-mediated of CXCL-10 expression in dendritic cells via MAPK and STAT1 signaling pathway.
STAT1	regulate	CXCL10	28319047	42	In immortalized normal human astrocytes (NHAs) and syngeneic mouse glioma models, the introduction of mutant IDH1 or treatment with 2HG reduced levels of CXCL10, which was associated with decreased production of STAT1, a regulator of CXCL10.
STAT1	suppress	CXCL10	19472212	42	Blockage of STAT1 or NF-kappaB suppressed CXCL10 production.
STAT1	decrease	CXCL10	23740952	42	Using these recombinant adenoviruses, we determined that overexpression of either the single- or double-mutant STAT1 decreased the IFN-Î³-mediated potentiation of CXCL10 gene expression, promoter activity, and secretion of protein.
STAT1	activate	CXCL10	20833730	42	TNFÎ± and IFNÎ³ synergistically enhance transcriptional activation of CXCL10 in human airway smooth muscle cells via STAT-1, NF-ÎºB, and the transcriptional coactivator CREB-binding protein.
STAT1	upregulate	CXCL10	27960090	42	The levels of CXCL10 and CXCR3 were markedly elevated in TON, and up-regulation of CXCL10 was mediated by STAT1/3.
STAT1	express	DDX58	20926691	2	These results indicate that IFNT induces expression of DDX58 and PLSCR1 in ovine endometrial cells via the classical STAT1-mediated cell signaling pathway.
STAT1	regulate	DDX58	27662626	2	It is therefore thought that RIG-I is regulated in a STAT1-dependent manner.
STAT1	translate	EIF2AK2	10231376	13	The inhibitory effect of PKR on STAT1 expression is exerted at the post-translational level because PKR-/- cells exhibit higher STAT1 protein stability than PKR+/+ cells.
STAT1	inhibit	EIF2AK2	11278865	13	We also provide evidence that STAT1 functions as an inhibitor of PKR in vitro and in vivo.
STAT1	role	EIF2AK2	21968657	13	Specific inhibitors were added in cell culture to study the role of PKR and p38 in STAT-1 phosphorylation.
STAT1	similar	EIF2AK2	18306331	13	STAT-1 also acted in a similar fashion to PKR.
STAT1	associate	EIF2AK2	9135145	13	Physical association between STAT1 and the interferon-inducible protein kinase PKR and implications for interferon and double-stranded RNA signaling pathways.
STAT1	lose	EIF2AK2	19230833	13	Our present results suggest that the aberrant accumulation of STAT1 protein induced by loss of PKR regulate osteoblast differentiation through both SLIM/STAT1-dependent and -independent pathways.
STAT1	bind	EIF2AK2	26061044	13	By ChIP, binding of activated STAT1 and STAT2 to the interferon-signaling regulatory element promoter sites of the selected genes, protein kinase RNA-activated (PKR), IFI44, and OAS1 was demonstrated.
STAT1	associate	EIF2AK2	11278865	13	We have previously reported a physical association between STAT1 and the protein kinase double-stranded RNA-activated protein kinase (PKR).
STAT1	activate	EIF2AK2	11278865	13	That is, phosphorylation of eIF-2alpha is enhanced in STAT1(-/-) than STAT1(+/+) cells in vivo, and this correlates with higher activation capacity of PKR in STAT1(-/-) cells.
STAT1	require	EIF2AK2	16431927	13	The catalytic activity of the eukaryotic initiation factor-2alpha kinase PKR is required to negatively regulate Stat1 and Stat3 via activation of the T-cell protein-tyrosine phosphatase.
STAT1	function	EIF2AK2	16431927	13	These data reveal a novel function of PKR as a negative regulator of Stat1 and Stat3 with important implications in cell signaling.
STAT1	higher	EIF2AK2	11278865	13	That is, phosphorylation of eIF-2alpha is enhanced in STAT1(-/-) than STAT1(+/+) cells in vivo, and this correlates with higher activation capacity of PKR in STAT1(-/-) cells.
STAT1	promote	EIF2AK2	26061044	13	By ChIP, binding of activated STAT1 and STAT2 to the interferon-signaling regulatory element promoter sites of the selected genes, protein kinase RNA-activated (PKR), IFI44, and OAS1 was demonstrated.
STAT1	depend	FAS	11309387	10	Transcriptional activation of Fas and FasL was dependent on Ser-727 of STAT-1 but was independent of Tyr-701.
STAT1	express	FAS	9661898	10	We further show that IFN-gamma up-regulated the expression of Fas and FasL in STAT1-transfected U3A cells but not in STAT1-deficient U3A cells.
STAT1	mediate	FAS	10080945	10	We conclude that anticancer drugs sensitize tumor cells to Fas-mediated cell death by a STAT-1-independent upregulation of molecules involved in this apoptotic pathway.
STAT1	regulate	FAS	16317104	10	Epstein-Barr virus (EBV) induces CD95 expression and the CD95 gene (FAS) is regulated by NF-kappaB, STAT1, and/or p53.
STAT1	induce	FAS	11309387	10	Moreover, STAT-1 is critical for the induction of Fas receptor and Fas ligand expression by ischemia/reperfusion (I/R).
STAT1	upregulate	FAS	9661898	10	IFN-gamma induces cell growth inhibition by Fas-mediated apoptosis: requirement of STAT1 protein for up-regulation of Fas and FasL expression.
STAT1	regulate	FAS	28273453	10	This identifies STAT1 as a key regulator of the CSC-inducing activity of CD95.
STAT1	inhibit	FAS	16204068	10	Furthermore, STAT1-targeted small interfering RNA (siRNA) inhibited up-regulation of Fas cell surface expression in response to CPT-11 and tomudex in these cells.
STAT1	mediate	FAS	16204068	10	We conclude that CPT-11 and tomudex may be more effective than 5-FU and oxaliplatin in the treatment of p53 mutant colorectal cancer tumors by sensitizing them to Fas-mediated apoptosis in a STAT1-dependent manner.
STAT1	upregulate	FAS	16204068	10	Furthermore, STAT1-targeted small interfering RNA (siRNA) inhibited up-regulation of Fas cell surface expression in response to CPT-11 and tomudex in these cells.
STAT1	regulate	IFIH1	26969675	1	A putative regulatory module was reconstructed by our method, revealing an intriguing feed-forward loop, in which STAT1 regulates IFIH1 and they both negatively regulate IFNAR1.
STAT1	increase	IFIT1	17079283	1	Although expression of the ISG-49, ISG-54, and ISG-56 genes was increased in the brains of LCMV-infected STAT1 and STAT2 knockout (KO) mice, this was blunted, delayed, and restricted to the choroid plexus, meninges, and endothelium.
STAT1	bind	IFIT2	15194680	3	TSA treatment of cells also does not alter the binding of Stat 1 or Stat2 to the endogenous ISG54 promoter.
STAT1	activate	IFIT2	14600148	3	In naÃ¯ve cells, the ISG54 gene is activated via IFN beta-stimulated formation of ISGF3, a heterotrimeric DNA binding complex consisting of p48 (IRF9) and tyrosine-phosphorylated Stat1 and Stat2.
STAT1	link	IFIT2	22065572	3	In IKKÎµ(-/-) cells, the loss of IFN-induced IFIT2 expression was linked to lack of STAT1 phosphorylation on Ser-708 but not Tyr-701 nor Ser-727.
STAT1	depend	IFIT3	17933493	2	Our results suggest that the induction of IFIT4 transcription by IFN-alpha depends upon sequential activation of PKCdelta, JNK and STAT1, and that the influence of PKCdelta or JNK on IFN-alpha-mediated induction of IFIT4 is dependent upon the phosphorylation of STAT1 at Ser-727.
STAT1	express	IFIT3	21056555	2	Intact JAK-STAT signaling pathway is a prerequisite for STAT1 to reinforce the expression of RIG-G gene.
STAT1	express	IRF1	11675348	35	Nef-dependent STAT1 activation is followed by increased expression of both STAT1 and interferon regulatory factor-1, a transcription factor transcriptionally regulated by STAT1 activation.
STAT1	bind	IRF1	10975815	35	In agreement with the described Janus kinase (Jak)1/Jak2/STAT1/IRF-1 activation pathway, VIP/PACAP inhibit Jak1/Jak2, STAT1 phosphorylation, and the binding of STAT1 to the GAS sequence motif in the IRF-1 promoter.
STAT1	express	IRF1	12204966	35	In agreement with this, induction of IRF-1 mRNA by ATRA was only modest and transient in a STAT1 knockout cell line, suggesting the importance of STAT1 in sustained IRF-1 expression.
STAT1	target	IRF1	16140971	35	16-kDa PRL effectively inhibited IL-1beta-inducible p38 MAPK phosphorylation, resulting in blocking Stat1 serine phosphorylation, its subsequent nuclear translocation and activation of the Stat1 target gene IRF-1.
STAT1	bind	IRF1	19075017	35	We found that curcumin suppressed STAT1 activation by directly inhibiting Janus-activated kinase 1/2 and protein kinase Cdelta phosphorylation in bone marrow-derived DCs, suppressing the subsequent translocation and binding of STAT1 to the GAS element of the IRF-1 promoter.
STAT1	associate	IRF1	10764778	35	Stat1 and IRF1 associate in untreated cells and bind as a complex to the overlapping ICS-2/GAS element of the LMP2 promoter.
STAT1	facilitate	IRF1	25880742	35	Importantly, we found that the effect of PGC-1Î± on repressing IRF-1 expression and activity is facilitated by the reduction in phosphorylation of STAT1 at position 727 (S727P), an essential transcriptional activator of IRF-1.
STAT1	induce	IRF1	10477259	35	The enhanced activation of STAT1 resulted in increased induction of mRNA encoding interferon regulatory factor-1.
STAT1	increase	IRF1	11675348	35	Nef-dependent STAT1 activation is followed by increased expression of both STAT1 and interferon regulatory factor-1, a transcription factor transcriptionally regulated by STAT1 activation.
STAT1	bind	IRF1	14578356	35	STAT1 and STAT3 bind IRF-1 GAS, whereas STAT1, STAT2, IRF-1, and IRF-9 bind IRF-7 ISRE.
STAT1	diminish	IRF1	15618156	35	Reduced protein expression of IRF-1 was observed with or without gamma interferon (IFN-gamma) stimulation, and the defect in IFN-gamma signaling was associated with diminished binding of phosphorylated Stat1 to the Stat1 binding element of the IRF-1 promoter.
STAT1	upregulate	IRF1	18694960	35	We show that unlike interferon signaling, which triggers the STAT1-mediated transcriptional activation of IRF-1, the ligation of CD40 in carcinomas induces the rapid upregulation of IRF-1 in a STAT1-independent but NF-kappaB-dependent manner.
STAT1	effect	IRF1	21056555	35	Here, we showed that STAT1 could significantly enhance the effects of the IRF-9/STAT2 complex or IRF-1 on RIG-G induction through an activated JAK-STAT pathway, though it was not essential for RIG-G expression.
STAT1	bind	IRF1	17270146	35	We found that EGCG inhibited the activation and binding of STAT1 to the IRF-1 promoter in response to IFN-gamma.
STAT1	induce	IRF1	10820262	35	These results demonstrated that IRF-1, which is induced by activation of Stat1, mediated transcriptional activation of the SSI-1 gene by IFN-gamma via VIRE.
STAT1	cooperate	IRF1	28274199	35	These data reveal broad cooperation between STAT1 and IRF1, explain cell type specific differences in ISG-responsiveness, and identify genetic variants that may participate in the pathogenesis of immune disorders.
STAT1	express	IRF1	17918184	35	EGFR induces expression of IRF-1 via STAT1 and STAT3 activation leading to growth arrest of human cancer cells.
STAT1	induce	IRF1	9333018	35	Most strikingly, induction of IRF-1 and IRF/RelA expression resulted in a significant increase in STAT1 (p91) protein and increased ISGF3 DNA binding activity, suggesting that IRF-1 tumor suppressor activity may involve a novel mechanism which activates the JAK-STAT pathway through STAT1.
STAT1	bind	IRF1	15618156	35	Reduced protein expression of IRF-1 was observed with or without gamma interferon (IFN-gamma) stimulation, and the defect in IFN-gamma signaling was associated with diminished binding of phosphorylated Stat1 to the Stat1 binding element of the IRF-1 promoter.
STAT1	express	IRF1	11804954	35	In contrast, IFNtau did not affect IRF-1 expression in Stat1- and Stat2-deficient cells or in Stat1-deficient cells complemented with Stat1 Y701Q or Stat1 R602L mutants.
STAT1	result	IRF1	10477259	35	The enhanced activation of STAT1 resulted in increased induction of mRNA encoding interferon regulatory factor-1.
STAT1	bind	IRF1	10921891	35	Unphosphorylated Stat1 binds to IRF1 directly and we conclude that this complex uses the ICS-2/GAS element to mediate constitutive LMP2 transcription in vivo.
STAT1	activate	IRF1	16140971	35	We found that IL-1beta regulated IRF-1 gene expression through stimulation of p38 mitogen-activated protein kinase (MAPK), which mediated signal transducer and activator of transcription 1 (Stat1) serine phosphorylation and Stat1 nuclear translocation to activate the IRF-1 promoter.
STAT1	enhance	IRF1	9259325	35	Transfection of Stat1 further enhanced PRL signaling to the IRF-1 promoter, suggesting that Stat1 is a positive mediator of PRL action.
STAT1	increase	IRF1	10477259	35	The enhanced activation of STAT1 resulted in increased induction of mRNA encoding interferon regulatory factor-1.
STAT1	depend	IRF1	24464587	35	CHRY treatment also led to upregulation of interferon regulatory factor 1 (IRF-1) mRNA and protein, which was dependent on Stat1.
STAT1	promote	IRF1	23527309	35	Despite these findings, parasite infection blocked STAT1 binding to the native promoters of the IFNÎ³-inducible genes Irf-1 and Lrg47, along with subsequent gene expression.
STAT1	cooperate	IRF1	11781315	35	Cooperation of STAT-1 and IRF-1 in interferon-gamma-induced transcription of the gp91(phox) gene.
STAT1	bind	IRF1	10764778	35	Adenovirus E1A down-regulates LMP2 transcription by interfering with the binding of stat1 to IRF1.
STAT1	link	IRF1	18490752	35	LT enhancement of NF-kappaB phosphorylation and nuclear translocation correlated temporally with a delayed reaccumulation of IkappaBalpha, while increased induction of IRF-1 was linked to STAT1 activation.
STAT1	depend	IRF1	12077266	35	The expression of IRF-1 appears to be dependent on the sequential activation of NF-kappaB and STAT-1.
STAT1	mediate	IRF1	9259325	35	Multiple prolactin (PRL) receptor cytoplasmic residues and Stat1 mediate PRL signaling to the interferon regulatory factor-1 promoter.
STAT1	enhance	IRF1	21056555	35	Here, we showed that STAT1 could significantly enhance the effects of the IRF-9/STAT2 complex or IRF-1 on RIG-G induction through an activated JAK-STAT pathway, though it was not essential for RIG-G expression.
STAT1	activate	IRF1	9259325	35	Further, Stat1 and the GAS element are important for PRL activation of the IRF-1 gene.
STAT1	utilize	IRF1	10921891	35	The promoters of other genes whose constitutive expression requires Stat1 may also utilize complexes of unphosphorylated Stat1 with IRF1 or other transcription factors.
STAT1	cooperate	IRF7	22252317	5	IRF7 cooperated with STAT1 and IRF1 to stimulate the expression of a subset of IFN-Î³-induced STAT1 target genes.
STAT1	regulate	IRF7	12077266	5	Induction of IRF-7 is also regulated at the transcriptional level through the binding of phosphorylated STAT-1 and STAT-2, forming the IFN-stimulated gene factor-3 complex.
STAT1	regulate	IRF7	16628196	5	Furthermore, STAT1-SOCS1 regulated poly(I:C)-induced TLR3 and IRF-7 expression.
STAT1	regulate	IRF7	22252317	5	Here we show that the Irf7 gene is regulated by transcription factors STAT1 and IRF9 in response to the type II interferon (IFN) IFN-Î³.
STAT1	induce	IRF7	12077266	5	Induction of IRF-7 is also regulated at the transcriptional level through the binding of phosphorylated STAT-1 and STAT-2, forming the IFN-stimulated gene factor-3 complex.
STAT1	role	ISG15	16314524	4	Furthermore, no evidence for a role of ISG15 in the modulation of STAT1 signaling or in the resistance against lymphocytic choriomeningitis virus and vesicular stomatitis virus was found.
STAT1	conjugate	ISG15	16314524	4	The severe phenotype of UBP43(-/-) mice characterized by premature death, brain cell injury, and deregulated STAT1 signaling was ascribed to an enhanced conjugation of ISG15.
STAT1	occur	ISG15	20035788	4	Confocal imaging indicated that nucleus translocation of transcription factor STAT1 occurred in ISG15-over-expressing cells but not in vector control cells post-JEV infection.
STAT1	enhance	ISG15	16314524	4	The severe phenotype of UBP43(-/-) mice characterized by premature death, brain cell injury, and deregulated STAT1 signaling was ascribed to an enhanced conjugation of ISG15.
STAT1	mediate	JAK2	24242046	9	In this study, we determined that STAT1/3 was the direct downstream molecules that mediated the Janus kinase 2 (JAK2) and phosphatidylinositol-3 kinase (PI3K)/AKT/mammalian target of rapamycin (mTOR) signaling pathways in IL-6-induced repression of PPARÎ±.
STAT1	involve	JAK2	11756159	9	In addition, Jak2 and Fes tyrosine kinases were involved in EPO-induced activation of Stat1 and Stat3.
STAT1	effect	JAK2	24820309	9	We explored the phenotypic consequences of Stat1 deficiency on the effects of Janus kinase 2 (JAK2)-V617F in vivo by crossing mice expressing JAK2-V617F with Stat1 knockout mice.
STAT1	involve	JAK2	7576178	9	Cytoplasmic nonreceptor tyrosine kinases Jak1 and Jak2 may be involved in the activation of stat91 and other transcription factors in EGF and IFN-gamma signaling pathways.
STAT1	regulate	JAK2	11032244	9	In fasting and dexamethasone-treated rats, therefore, insulin-induced JAK2 tyrosine phosphorylation decreases, and the JAK2 protein expression is differentially regulated such that the insulin-induced JAK2 association with SHP2 and STAT1 shows opposite interactions with the kinase.
STAT1	block	JAK2	27473563	9	Inhibition of Stat1 activation blocks JAK2 V617F hyperproliferation of erythroid progenitors, and we conclude that Stat1-mediated activation of nonerythroid signaling pathways delays terminal erythroid differentiation and permits extended cell divisions.
STAT1	require	JAK2	11881154	9	STAT3 and STAT1 activation in HER14 cells was demonstrated to depend on EGF receptor kinase activity, rather than JAK2 activity, while in both K721A and CD126 cells (NIH3T3 transfected with kinase-dead EGF receptor, and EGF receptor lacking major autophosphorylation sites, respectively) STAT1 and STAT3 tyrosine phosphorylation requires JAK2 kinase activity.
STAT1	inhibit	JAK2	22892029	9	Inhibition of Jak2 by AG-490 and STAT1 by specific siRNA (small interfering RNA) abolished AGE-induced expression of immunoproteasomal subunits.
STAT1	associate	JAK2	28077919	9	Specifically, cells treated with IFN showed association of activated STAT1 and JAK2 at the GAS element of genes activated by IFN .
STAT1	induce	MLKL	27756058	2	Moreover, we have provided evidence that the cytotoxic activity of the proinflammatory cytokine IFN-Î³ in hepatic inflammation is strongly connected to induction of MLKL expression via activation of the transcription factor STAT1.
STAT1	mediate	MLKL	27760053	2	Moreover, ConA rapidly induced MLKL, mediated by the IFN-Î³/STAT1 pathway, while activation and translocation to the plasma membrane required TNF.
STAT1	cause	MX1	11154232	2	The isolated clonal CD4(+) cells, but not the nonclonal CD4(+) cells, appeared resistant to IFN-gamma and IFN-alpha stimulation in terms of human leukocyte antigen up-regulation and MxA induction caused in part by alterations in Stat-1 molecule mRNA and IFNgammaR1 mRNA transcription.
STAT1	produce	MX1	19299650	2	In addition, monocytes from HIV-1-infected persons showed diminished responses to IFNalpha, including decreased induction of phosphorylated STAT1 and the classical interferon-stimulated gene produces MxA and OAS.
STAT1	depend	NBN	15784679	2	We also show that STAT-1 is required for ATM-dependent phosphorylation of NBS1 and p53 but not for BRCA1 or H2AX phosphorylation following DNA damage.
STAT1	phosphorylate	NBN	15784679	2	We also show that STAT-1 is required for ATM-dependent phosphorylation of NBS1 and p53 but not for BRCA1 or H2AX phosphorylation following DNA damage.
STAT1	express	NMI	21067885	1	Collectively, the results of the present study indicate that IFNT regulates expression of NMI mRNA and protein in ovine endometria during pregnancy via a STAT1-dependent cell signaling pathway.
STAT1	depend	PLSCR1	16260419	3	The influence of PKCdelta on IFN-mediated induction of PLSCR1 was dependent upon the phosphorylation of STAT1 at Ser-727.
STAT1	induce	PLSCR1	16260419	3	Interferon-alpha-induced expression of phospholipid scramblase 1 through STAT1 requires the sequential activation of protein kinase Cdelta and JNK.
STAT1	express	PLSCR1	16260419	3	Interferon-alpha-induced expression of phospholipid scramblase 1 through STAT1 requires the sequential activation of protein kinase Cdelta and JNK.
STAT1	associate	PML	25733689	2	PML-II associated with specific transcription factors NF-ÎºB and STAT1, as well as the coactivator CREB-binding protein (CBP), to facilitate transcriptional complex formation.
STAT1	reduce	PML	22589541	2	Knockdown of STAT1 reduces endogenous PML and blocks TNFÎ±- and IFNÎ±-induced PML accumulation and relieves TNFÎ±- and IFNÎ±-mediated inhibition of EC network formation.
STAT1	express	PRDM1	27849553	3	Interestingly, STAT1 directly regulates the expression of Prdm1 (encodes BLIMP-1) by binding to its promoter, and Prdm1 expression is reduced in Stat1 MZ B cells.
STAT1	regulate	PRDM1	27849553	3	Interestingly, STAT1 directly regulates the expression of Prdm1 (encodes BLIMP-1) by binding to its promoter, and Prdm1 expression is reduced in Stat1 MZ B cells.
STAT1	reduce	PRDM1	27849553	3	Interestingly, STAT1 directly regulates the expression of Prdm1 (encodes BLIMP-1) by binding to its promoter, and Prdm1 expression is reduced in Stat1 MZ B cells.
STAT1	induce	PSMB9	14735146	1	These results indicate that both STAT1 and IRF-1 are required for the IFN-gamma induction of Tap-1 and Lmp-2 genes.
STAT1	promote	SP110	26590945	1	Furthermore, the results showed that IFN-Î³ activates JAK/STAT and NF-ÎºB signaling pathways to induce Ipr1 expression, and the signal transducer and activator of transcription 1 (Stat1) are critical for IFN-Î³-induced Ipr1 expression, because overexpression of Stat1 promotes Ipr1 transcription, but knockdown of Stat1 reduced Ipr1 expression.
STAT1	effect	STAT2	12610111	30	Furthermore, expression of STAT1 enhanced the inhibitory effect of the C protein on STAT2 activation in U3A cells.
STAT1	express	STAT2	16918696	30	Inhibition of monocytic differentiation by phosphorylation-deficient Stat1 is associated with impaired expression of Stat2, ICSBP/IRF8 and C/EBPepsilon.
STAT1	abolish	STAT2	9865492	30	Deleting 40 amino acid residues from the N-terminus of Stat1 abolished Stat1-Stat2 heterotetramer formation, but did not affect heterodimer formation and an N-terminal peptide containing the first 120 residues of Stat2 inhibited heterotetramer formation but did not affect heterodimer formation.
STAT1	enhance	STAT2	12610111	30	Furthermore, expression of STAT1 enhanced the inhibitory effect of the C protein on STAT2 activation in U3A cells.
STAT1	associate	STAT2	21498520	30	Activated tyrosine-phosphorylated STAT2 associates with STAT1 and IRF9 to bind the ISRE elements in the promoters of a subset of IFN-inducible genes (ISGs).
STAT1	interact	STAT2	20403236	30	STAT2 may interact with IRF-9 in a STAT1-independent manner.
STAT1	bind	STAT2	26335850	30	Chromatin immunoprecipitation analysis demonstrated STAT2 at the PA promoter in IFN-treated Stat1(-/-) cells, whereas IFN-treated wild-type cells showed both STAT1 and STAT2 bound at PA.
STAT1	interact	STAT2	16227264	30	We also demonstrate that STAT1 and STAT2 interact independently of SV5 V and show that SV5 V protein acts as an adaptor molecule linking DDB1 to STAT2/STAT1 heterodimers, which in the presence of additional accessory cellular proteins, including Cullin 4a, can ubiquitinate STAT1.
STAT1	dimerize	STAT2	15175343	30	In contrast, following tyrosine phosphorylation, STAT2 dimerizes with phosphorylated STAT1 and accumulates in the nucleus.
STAT1	compare	STAT2	7885841	30	The genomic structure of Stat2 has been determined and compared with a large portion of the Stat1 gene.
STAT1	stimulate	STAT2	12610111	30	In contrast, the C mutant proteins retaining the STAT1-binding capacity suppressed IFN-alpha-stimulated tyrosine phosphorylation of both STAT2 and STAT1 to various degrees.
STAT1	bind	STAT2	12077266	30	Induction of IRF-7 is also regulated at the transcriptional level through the binding of phosphorylated STAT-1 and STAT-2, forming the IFN-stimulated gene factor-3 complex.
STAT1	require	STAT2	7532278	30	The dependence of STAT1 phosphorylation on the presence of STAT2 but not vice versa (T. Improta, C. Schindler, C. M. Horvath, I. M. Kerr, G. R. Stark, and J. E. Darnell, Jr., Proc. Natl. Acad. Sci. USA 91:4776-4780, 1994) indicates that in the formation of ISGF3, these two proteins may be phosphorylated sequentially in response to IFN-alpha and that phosphorylated STAT2 may be required to allow u…
STAT1	enhance	STAT2	21056555	30	Here, we showed that STAT1 could significantly enhance the effects of the IRF-9/STAT2 complex or IRF-1 on RIG-G induction through an activated JAK-STAT pathway, though it was not essential for RIG-G expression.
STAT1	impair	STAT2	16918696	30	Inhibition of monocytic differentiation by phosphorylation-deficient Stat1 is associated with impaired expression of Stat2, ICSBP/IRF8 and C/EBPepsilon.
STAT1	bind	STAT2	26061044	30	By ChIP, binding of activated STAT1 and STAT2 to the interferon-signaling regulatory element promoter sites of the selected genes, protein kinase RNA-activated (PKR), IFI44, and OAS1 was demonstrated.
STAT1	bind	STAT2	22251702	30	IFN-Î± treatment also reduced binding of the STAT1 and STAT2 transcription factors to active cccDNA.
STAT1	identify	STAT2	9242679	30	STAT1 molecules were used to identify a region of STAT2 which specifically associates with p48.
STAT1	effect	STAT2	21056555	30	Here, we showed that STAT1 could significantly enhance the effects of the IRF-9/STAT2 complex or IRF-1 on RIG-G induction through an activated JAK-STAT pathway, though it was not essential for RIG-G expression.
STAT1	inhibit	STAT2	12610111	30	Furthermore, expression of STAT1 enhanced the inhibitory effect of the C protein on STAT2 activation in U3A cells.
STAT1	depend	STAT2	9121453	30	Previous work showed that in the mutant human cell line U6A, which lacks STAT2 and is completely defective in IFN-alpha signaling, the phosphorylation of STAT1 is very weak, revealing that activation of STAT1 depends on STAT2.
STAT1	overexpress	STAT2	25564224	30	Subsequent microarray analysis of IFNÎ±-treated wild-type (WT) and STAT1 KO cells overexpressing STAT2 extended our observations and identified âˆ¼120 known antiviral ISRE-containing interferon-stimulated genes (ISGs) commonly up-regulated by STAT2/IRF9 and ISGF3.
STAT1	depend	STAT2	16918696	30	Taken together, our data suggest that ATRA-induced regulation of Stat2, ICSBP and C/EBPepsilon is dependent on active Stat1, and that a failure to correctly regulate these transcription factors is associated with the inhibition of monocytic differentiation.
STAT1	phosphorylate	STAT2	12610111	30	In contrast, the C mutant proteins retaining the STAT1-binding capacity suppressed IFN-alpha-stimulated tyrosine phosphorylation of both STAT2 and STAT1 to various degrees.
STAT1	suppress	STAT2	12610111	30	In contrast, the C mutant proteins retaining the STAT1-binding capacity suppressed IFN-alpha-stimulated tyrosine phosphorylation of both STAT2 and STAT1 to various degrees.
STAT1	bind	STAT2	16501077	30	Inhibition of interferon signaling by rabies virus phosphoprotein P: activation-dependent binding of STAT1 and STAT2.
STAT1	role	STAT2	22496215	30	These studies highlight a fundamental difference in the role of STAT1 versus STAT2 and IRF9.
STAT1	bind	STAT2	10373559	30	In response to IFN-alpha, Stat1 binds to Stat2 in a heterodimer that recruits p48, an IRF family member, to activate transcription.
STAT1	block	STAT2	14690454	30	Moreover, overexpression of STAT1 blocks IFN-alpha-activated STAT2 translocation from IFN-alpha receptor 2 to IFN-alpha receptor 1, a critical step in IFN-alpha signalling activation.
STAT1	require	STAT2	18579593	30	Here we demonstrate that although STAT1 interference results from protein interactions within a V protein N-terminal region encompassed by amino acids 110 to 130, detection of STAT1 interaction and IFN-gamma signaling inhibition requires the presence of cellular STAT2.
STAT1	induce	TAP1	15240699	4	These results show that LPS and TNF-alpha regulate the induction of Tap1 and Lmp2 through STAT1, but use distinct areas of the promoter.
STAT1	activate	TAP1	10975834	4	These data show that STAT1 is necessary for the activation of Tap-1 gene expression in APCs and initiation of cellular immune responses.
STAT1	mediate	TAP1	21207025	4	Because IFN-Î³ activates signal transducer and activator of transcription (STAT)-1, we investigated phosphorylated (p)-STAT1 as a mediator of low basal TAP1/2 expression in SCCHN cells.
STAT1	induce	TAP1	14735146	4	These results indicate that both STAT1 and IRF-1 are required for the IFN-gamma induction of Tap-1 and Lmp-2 genes.
STAT1	promote	TNFSF10	21887462	4	Moreover, the TRAIL-induced apoptotic response was promoted by STAT1 siRNA.
STAT1	inhibit	TNFSF10	17617740	4	Transfection with siRNAs directed against STAT-1 or IRF-1 inhibited IFNalpha-induced TRAIL production and cell death, and chromatin immunprecipitation (ChIP) analyses demonstrated that IFNalpha induced direct, time-dependent binding of both transcription factors to the TRAIL promoter.
STAT1	upregulate	TNFSF10	17201122	4	TRAIL expression up-regulated by interferon-gamma via phosphorylation of STAT1 induces myeloma cell death.
STAT1	express	TNFSF10	17617740	4	Together, our results demonstrate that IFNalpha induces TRAIL expression via a STAT-1/IRF-1-dependent mechanism in human bladder cancer cells, and this induction of TRAIL plays an important role in IFNalpha-induced cell killing.
STAT1	enhance	TNFSF13B	23271704	3	ChIP assay confirmed the enhanced binding of phosphorylated STAT1 to the BAFF promoter region at -800 to -601 bp. Furthermore, IFN-Î³ enhanced DNA binding to GAS and its transcriptional activation, as determined by the EMSA and reporter gene assay.
STAT1	induce	TNFSF13B	28421993	3	Moreover, there was a synergistic effect between IL-29 and IFN-Î± in the induction of BAFF and CXCL10 expressions by prolonged STAT1 phosphorylation.
STAT1	bind	TNFSF13B	23271704	3	ChIP assay confirmed the enhanced binding of phosphorylated STAT1 to the BAFF promoter region at -800 to -601 bp. Furthermore, IFN-Î³ enhanced DNA binding to GAS and its transcriptional activation, as determined by the EMSA and reporter gene assay.
STAT1	depend	TRAFD1	16221674	1	The induction of FLN29 was dependent on STAT1.
STAT1	knockdown	USP18	19656964	1	It has previously been reported that, unlike ISG15 knock-down, increased sensitivity to IFN-alpha after knock-down of USP18 occurs through the prolonged phosphorylation of STAT-1.
STAT1	mediate	XAF1	18035482	1	IFNbeta-induced XAF1 expression was mediated by Stat1 through the interaction with ISRE-XAF1.
STAT2	correlate	ADAR	28714361	2	RNA sequencing applied to esophageal squamous cell carcinoma clinical samples showed that ADAR1 expression was correlated with the expression of STAT1, STAT2, and IRF9.
STAT2	induce	ADAR	26335850	2	We show using Stat1(-/-), Stat2(-/-) and IRF9(-/-) MEFs that induction of ADAR1 p150 occurs by STAT2- and IRF9-dependent signaling that is enhanced by, but not obligatorily dependent upon, STAT1.
STAT2	activate	CCL2	17167270	1	Furthermore, stimulation with IFN-beta induced a rapid nuclear translocation of signal transducer and activator of transcription 1 (STAT1) and STAT2 and their transient binding to a gamma-activated site within the CCL2 promoter.
STAT2	upregulate	EIF2AK2	28347954	2	Interaction of IRF9 and STAT2 synergistically up-regulates IFN and PKR transcription in Ctenopharyngodon idella.
STAT2	promote	EIF2AK2	26061044	2	By ChIP, binding of activated STAT1 and STAT2 to the interferon-signaling regulatory element promoter sites of the selected genes, protein kinase RNA-activated (PKR), IFI44, and OAS1 was demonstrated.
STAT2	increase	IFIT1	17079283	1	Although expression of the ISG-49, ISG-54, and ISG-56 genes was increased in the brains of LCMV-infected STAT1 and STAT2 knockout (KO) mice, this was blunted, delayed, and restricted to the choroid plexus, meninges, and endothelium.
STAT2	effect	IFIT3	21056555	1	Here, we showed that STAT1 could significantly enhance the effects of the IRF-9/STAT2 complex or IRF-1 on RIG-G induction through an activated JAK-STAT pathway, though it was not essential for RIG-G expression.
STAT2	abolish	IFITM1	26897526	1	Additionally, we found that knockdown of STAT2 abolished IFITM1 expression and IFITM1 promoter activity in SUM149 cells and that loss of STAT2 significantly inhibited the ability of SUM149 cells to proliferate, migrate, invade, and form 2-D colonies.
STAT2	regulate	IRF7	12077266	5	Induction of IRF-7 is also regulated at the transcriptional level through the binding of phosphorylated STAT-1 and STAT-2, forming the IFN-stimulated gene factor-3 complex.
STAT2	abolish	IRF7	12768031	5	Impairment of IFN-alpha/beta and ISG expression by TSA in infected cells is due to the blockage of interferon-stimulated ISGF3 complex formation, which leads to the abolition of IRF-7 gene expression.
STAT2	induce	IRF7	12077266	5	Induction of IRF-7 is also regulated at the transcriptional level through the binding of phosphorylated STAT-1 and STAT-2, forming the IFN-stimulated gene factor-3 complex.
STAT2	impair	IRF7	12768031	5	Impairment of interferon-induced IRF-7 gene expression due to inhibition of ISGF3 formation by trichostatin A.
STAT2	lead	IRF7	12768031	5	Impairment of IFN-alpha/beta and ISG expression by TSA in infected cells is due to the blockage of interferon-stimulated ISGF3 complex formation, which leads to the abolition of IRF-7 gene expression.
STAT2	interact	NMI	9989503	1	We further show that Nmi interacts with all STATs except Stat2.
STAT2	bind	PML	17062732	1	Moreover, chromatin immunoprecipitation showed that after IFNalpha stimulation STAT2 binds to ISRE element of PML promoter even in the presence of TSA and thus excluded STAT2-dependent mechanism of TSA effect.
STAT2	dimerize	STAT1	24498542	31	Among STATs, STAT2 is classically known to dimerize with STAT1 and together with IRF9 forms the ISGF3 transcription factor complex that has long been considered a hallmark of activation by type I and type III interferons.
STAT2	find	STAT1	9804758	31	Interestingly, although STAT1 was found in the nucleus in STAT2-deficient cells, the nuclear accumulation of the tyrosine phosphorylated SH2-mutant STAT1 was impaired.
STAT2	precipitate	STAT1	8647845	31	Immunoprecipitation studies of Stat2 revealed an IFN-alpha dependent co-precipitation of both Stat1 and Stat3.
STAT2	depend	STAT1	8647845	31	Immunoprecipitation studies of Stat2 revealed an IFN-alpha dependent co-precipitation of both Stat1 and Stat3.
STAT2	export	STAT1	16507591	31	We further show that the latent STAT2 protein has stronger intrinsic nuclear-export activity than STAT1.
STAT2	form	STAT1	9208871	31	The activation results in the subsequent recruitment of Stat1 (Stat1alpha and Stat1beta) and Stat2, which form a Stat1/Stat2 heterodimer after their phosphorylation.
STAT2	interact	STAT1	12590259	31	STAT1 interacts with STAT2 and p48/IRF-9 to form the transcription factor IFN-stimulated gene factor 3 (ISGF3).
STAT2	reveal	STAT1	8647845	31	Immunoprecipitation studies of Stat2 revealed an IFN-alpha dependent co-precipitation of both Stat1 and Stat3.
STAT2	mediate	STAT1	21379341	31	In contrast, the double-deficient mice exhibited the early death phenotype previously observed in type I and II IFN receptor knockout mice (AG129), indicating that STAT2 is the mediator of the STAT1-independent host defense mechanism.
STAT2	activate	STAT1	16507591	31	We further show that the latent STAT2 protein has stronger intrinsic nuclear-export activity than STAT1.
STAT2	phosphorylate	STAT1	25211074	31	This NS5-STAT2 interaction requires IFN-I-induced tyrosine phosphorylation of STAT1 and the K63-linked polyubiquitination at a lysine in the N-terminal region of YFV NS5.
STAT2	occur	STAT1	8197134	31	Although correct tyrosine phosphorylation on residue 690 of the Stat113 protein occurs independent of the Stat91/84 protein, the Stat113 phosphoprotein by itself moves to the cell nucleus much less efficiently in the absence of phosphorylated Stat91/84 protein.
STAT2	bind	STAT1	8626752	31	Newly translated STAT1 binds in equilibrium fashion to STAT2 and STAT3, but we show that STAT2 and STAT3 exist in separate heterocomplexes with STAT1, consistent with a model in which STAT1 contains a common binding site for other STAT proteins.
STAT2	bind	STAT1	27780205	31	Here, we show that STAT2 constitutively bound to STAT1, but not STAT3, via a conserved interface.
STAT2	lead	STAT1	16227264	31	Additionally, we show that the avidity of STAT2 for V is relatively weak but is significantly enhanced by the presence of both STAT1 and DDB1, i.e., the complex of STAT1, STAT2, DDB1, and SV5 V is more stable than a complex of STAT2 and V. From these studies we propose a dynamic model in which SV5 V acts as a bridge, bringing together a DDB1/Cullin 4a-containing ubiquitin ligase complex and STAT1…
STAT2	recruit	STAT1	16051811	31	SV5 and mumps V proteins require STAT2 to recruit the STAT1 target, yet mumps V protein binds STAT3 independent of STAT1 and STAT2.
STAT2	replace	STAT1	9121453	31	A chimeric protein, in which the N-terminal third of STAT2 has replaced the corresponding region of STAT1, did preassociate with the IFNAR2c subunit of the receptor, became phosphorylated when IFN-alpha was added, and supported the phosphorylation of endogenous STAT1.
STAT2	require	STAT1	8197134	31	Transcription factor ISGF-3 formation requires phosphorylated Stat91 protein, but Stat113 protein is phosphorylated independently of Stat91 protein.
STAT2	block	STAT1	8524306	31	We show that all mutations that block Stat2 phosphorylation also block Stat1 phosphorylation.
STAT2	depend	STAT1	16507591	31	The constitutive nucleocytoplasmic shuttling of STAT2 does neither depend on the presence of IRF9 or STAT1, nor does it require tyrosine phosphorylation.
STAT2	degrade	STAT1	16227264	31	Additionally, we show that the avidity of STAT2 for V is relatively weak but is significantly enhanced by the presence of both STAT1 and DDB1, i.e., the complex of STAT1, STAT2, DDB1, and SV5 V is more stable than a complex of STAT2 and V. From these studies we propose a dynamic model in which SV5 V acts as a bridge, bringing together a DDB1/Cullin 4a-containing ubiquitin ligase complex and STAT1…
STAT2	phosphorylate	STAT1	8197134	31	Transcription factor ISGF-3 formation requires phosphorylated Stat91 protein, but Stat113 protein is phosphorylated independently of Stat91 protein.
STAT2	degrade	STAT1	12388698	31	Evidence is also presented which demonstrates that STAT2 is required for the degradation of STAT1 by SV5.
STAT2	induce	STAT1	25211074	31	This NS5-STAT2 interaction requires IFN-I-induced tyrosine phosphorylation of STAT1 and the K63-linked polyubiquitination at a lysine in the N-terminal region of YFV NS5.
STAT2	activate	STAT1	9804758	31	Furthermore, STAT2 was reported to be required for the activation of STAT1 by IFNalpha.
STAT2	form	STAT1	9020188	31	Responses to type I IFN (alpha and beta) also require Stat2 and the IFN regulatory factor family protein p48, which form a heterotrimeric transcription complex with Stat1 termed ISGF3.
STAT2	phosphorylate	STAT1	17442890	31	A Mutation in the SH2 domain of STAT2 prolongs tyrosine phosphorylation of STAT1 and promotes type I IFN-induced apoptosis.
STAT2	effect	STAT1	11316742	31	STAT2 is required for effects on STAT1, ISGF3gamma, and all OAS forms.
STAT2	associate	STAT1	16918696	31	Inhibition of monocytic differentiation by phosphorylation-deficient Stat1 is associated with impaired expression of Stat2, ICSBP/IRF8 and C/EBPepsilon.
STAT2	prolong	STAT1	17442890	31	A Mutation in the SH2 domain of STAT2 prolongs tyrosine phosphorylation of STAT1 and promotes type I IFN-induced apoptosis.
STAT2	require	STAT1	25211074	31	This NS5-STAT2 interaction requires IFN-I-induced tyrosine phosphorylation of STAT1 and the K63-linked polyubiquitination at a lysine in the N-terminal region of YFV NS5.
STAT2	essential	USP18	28165510	2	STAT2 is an essential adaptor in USP18-mediated suppression of type I interferon signaling.
STAT2	recruit	USP18	28165510	2	We found that STAT2 recruits USP18 to the type I IFN receptor subunit IFNAR2 via its constitutive membrane-distal STAT2-binding site.
STIL	induce	CD38	22848626	2	SIL also blocked induction of the activation markers CD38, HLA-DR, Ki67, and CCR5 on CD4+ T cells.
STIL	block	CD38	22848626	2	SIL also blocked induction of the activation markers CD38, HLA-DR, Ki67, and CCR5 on CD4+ T cells.
STIL	increase	CEACAM1	16924126	1	By contrast, CEACAM1 expression was increased in high-grade SIL (10 samples staining intermediate/high and 4 samples staining low) as compared with low-grade SIL with undetectable (n=3) or low (n=12) expression.
STIL	alter	FAS	22226303	1	In this review, our investigation concerns the autoantibodies found in SIL, alteration of CD95/Fas and related molecules in SIL, case-oriented and in vitro analyses of silica-induced activation of responder and regulatory T cells, and supposed mechanisms of reduction of CD4+25+FoxP3+ regulatory T cells (T(reg)) in SIL.
TAP1	downregulate	HLA-A	7640226	1	Frequency of down-regulation of individual HLA-A and -B alleles in cervical carcinomas in relation to TAP-1 expression.
TAP1	interact	HLA-C	9368636	1	In contrast, as described here, in the TAP-deficient human cell line T2, MHC class I molecules interact with a transfected rat TAP2 polypeptide in addition to rat TAP1.
TAP1	role	IRF1	8885869	1	The role of IRF-1 in the regulation of TAP1 and LMP2 suggests a mechanism for the antiviral properties of IRF-1 and the unexpected deficiency of CD8+ T cells observed in IRF-1-/- mice.
TAP1	express	PSMB9	7699330	5	The findings presented in this report clearly link LMP2 expression with TAP1 expression and provide additional suggestive evidence linking LMP2 to class I antigen presentation.
TAP1	link	PSMB9	7699330	5	The findings presented in this report clearly link LMP2 expression with TAP1 expression and provide additional suggestive evidence linking LMP2 to class I antigen presentation.
TAP1	control	PSMB9	10964750	5	Expression of the LMP2 proteasomal protein was also strongly induced by Cdx1 and Cdx2 at the transcriptional level, whereas TAP1 expression which is under the control of the same bidirectional promoter as LMP2 remained unchanged.
TAP1	block	PSMB9	7699330	5	Site-specific mutations of an NF-kappa B element in the TAP1 proximal region blocked induction by TNF-alpha in both the TAP1 and LMP2 directions.
TAP1	associate	PSMB9	7911550	5	In order to investigate whether TAP (Transporter associated with Antigen Processing) and LMP (Low Molecular Weight Polypeptide) genes, which are located in the class II HLA region, are HLA-linked diabetogenic genes, the association of TAP1, TAP2 and LMP2 genes with type 1 diabetes was analyzed in the Japanese population.
TAP1	depend	STAT1	15778351	1	We also show that this cytokine-dependent expression of TAP1 transcripts depends on STAT1 and IFN regulatory factor-2 (IRF-2), but not on IRF-1, and provide evidence that IRF-2 constitutively binds to the TAP1 gene promoter and enhances TAP1 promoter activity.
TAP1	associate	TAP2	19480848	26	In this study, we investigated the association of TAP1 and TAP2 polymorphisms in genetically homogenous Chinese AS patients.
TAP1	associate	TAP2	16112028	26	Association of TAP1 and TAP2 gene polymorphisms with systemic sclerosis in Korean patients.
TAP1	interact	TAP2	10660295	26	The study of interactions between the subunits TAP1 and TAP2 can reveal the relative orientation of the transmembrane segments, which form a translocation pore for peptides.
TAP1	increase	TAP2	18385764	26	TAP1- and TAP1+TAP2-transfected A375 increased TAP1, TAP2, and HLA class I antigen expression and antigen presentation.
TAP1	associate	TAP2	28405734	26	Genetic association between TAP1 and TAP2 polymorphisms and ankylosing spondylitis: a systematic review and meta-analysis.
TAP1	associate	TAP2	8913653	26	Association of TAP1 and TAP2 with systemic sclerosis in Japanese.
TAP1	bind	TAP2	7673167	26	Assembly, intracellular localization, and nucleotide binding properties of the human peptide transporters TAP1 and TAP2 expressed by recombinant vaccinia viruses.
TAP1	bind	TAP2	12501238	26	Complex formation with TAP1 enhanced the binding affinity of the TAP2 nucleotide-binding site for both nucleotides.
TAP1	bind	TAP2	14622282	26	Our biochemical and functional studies on the different TAP chimeras show that the distinct nucleotide binding behaviour of TAP1 and TAP2 is controlled by the nonhomologous C-terminal tails of the two TAP chains.
TAP1	associate	TAP2	21796142	26	Genetic association analysis of TAP1 and TAP2 polymorphisms with aspirin exacerbated respiratory disease and its FEV1 decline.
TAP1	correlate	TAP2	10519360	26	In the present study, we have studied the correlation of HLA class I, TAP1 and TAP2 expression and LOH at 6p21.3.
TAP1	interact	TAP2	12679854	26	The lamprey protein also contains sequence stretches that resemble the putative peptide interacting parts of the TAP1 and TAP2 molecules, but are peppered with ABCB9-specific residues.
TAP1	assemble	TAP2	16624807	26	Biogenesis of functional antigenic peptide transporter TAP requires assembly of pre-existing TAP1 with newly synthesized TAP2.
TAP1	associate	TAP2	9317117	26	The peptides are delivered to the secretory pathway by TAP, which is formed by the association of MHC-encoded TAP1 and TAP2 gene products.
TAP1	associate	TAP2	10202008	26	In contrast, less than 5% of the Kb within TAP2-RMA-S microsomes associated with the remaining TAP1 subunit.
TAP1	affinity	TAP2	12501238	26	Complex formation with TAP1 enhanced the binding affinity of the TAP2 nucleotide-binding site for both nucleotides.
TAP1	bind	TAP2	16828748	26	We found that the N-terminal domains of human TAP1 and TAP2 can independently bind to tapasin, thus providing two separate loading platforms for PLC assembly.
TAP1	correlate	TAP2	25749172	26	Expression of TAP1 and TAP2 was correlated, as was LMP2 to LMP7.
TAP1	associate	TAP2	24175803	26	Association of TAP1 and TAP2 gene polymorphisms with hematological malignancies.
TAP1	associate	TAP2	22700967	26	TAP is a heterodimer formed by the association of two half-transporters, TAP1 and TAP2, with a typical ABC transporter core that consists of two nucleotide binding domains and two transmembrane domains.
TAP1	associate	TAP2	15671529	26	TAP1 and TAP2 expression was associated neither with the histopathologic characteristics of the lesions nor with clinical variables.
TAP1	enhance	TAP2	12501238	26	Complex formation with TAP1 enhanced the binding affinity of the TAP2 nucleotide-binding site for both nucleotides.
TAP1	associate	TAP2	7795597	26	No recombination within the 100 kb encompassing the DRB1-DQA1-DQB1 loci has been reported, whereas the random association of TAP1 with TAP2 alleles suggests the presence of a hotspot for recombination within the 15 kb separating the closest variant sites of these two loci.
TAP1	correlate	TAP2	11416206	26	The enhanced translocation efficiency of TAP1/T2MT1C relative to TAP2/T1MT2C complexes correlates with enhanced binding of the TAP1 NBD-containing constructs to ATP-agarose beads.
TAP1	interact	TAP2	8496691	26	TAP is thought to be formed by the interaction of two gene products, termed TAP1 and TAP2.
TAP1	associate	TAP2	22989262	26	Association of TAP1 and TAP2 polymorphisms with the outcome of persistent HBV infection in a northeast Han Chinese population.
TAP2	function	CEACAM1	15259011	1	Biological function of the soluble CEACAM1 protein and implications in TAP2-deficient patients.
TAP2	interact	HLA-C	9368636	1	In contrast, as described here, in the TAP-deficient human cell line T2, MHC class I molecules interact with a transfected rat TAP2 polypeptide in addition to rat TAP1.
TAP2	overexpress	IRF7	11119603	2	A Tap-2 promoter reporter construct could be activated by the overexpression of IRF-7A.
TAP2	role	IRF7	11119603	2	These data point to the role of IRF-7 as a secondary mediator of LMP-1-activated signal transduction for Tap-2 as follows: LMP-1 stimulates the expression of IRF-7 and facilitates its phosphorylation and nuclear translocation, and then the activated IRF-7 mediates the activation of the cellular Tap-2 gene.
TAP2	associate	PSMB9	7911550	1	In order to investigate whether TAP (Transporter associated with Antigen Processing) and LMP (Low Molecular Weight Polypeptide) genes, which are located in the class II HLA region, are HLA-linked diabetogenic genes, the association of TAP1, TAP2 and LMP2 genes with type 1 diabetes was analyzed in the Japanese population.
TAP2	enhance	TAP1	11416206	8	The enhanced translocation efficiency of TAP1/T2MT1C relative to TAP2/T1MT2C complexes correlates with enhanced binding of the TAP1 NBD-containing constructs to ATP-agarose beads.
TAP2	associate	TAP1	11751378	8	The impaired TAP1 protein expression was associated with deficient TAP2 protein expression, peptide binding, translocation, and MHC class I surface expression.
TAP2	stabilize	TAP1	10660295	8	Coexpression of TM(4-5) of TAP2 stabilizes the topology of TAP1 (1-6), even when the TM1 of TAP1 is subsitituted with another sequence.
TAP2	depend	TAP1	12501238	8	Binding analyses with mutant TAP complexes also demonstrate that the extent of TAP1 labeling is dependent upon the presence of a functional TAP2 nucleotide-binding site.
TAP2	prevent	TAP1	10660295	8	Dimerization of the pore-forming transmembrane domains of TAP1 (TM1-6) with its TAP2 counterpart (TM1-5) prevents the post-translational translocation of TM6 of TAP1 and results in a complex with reduced mobility within the endoplasmic reticulum membrane compared with the free subunit.
TAP2	translate	TAP1	10660295	8	Dimerization of the pore-forming transmembrane domains of TAP1 (TM1-6) with its TAP2 counterpart (TM1-5) prevents the post-translational translocation of TM6 of TAP1 and results in a complex with reduced mobility within the endoplasmic reticulum membrane compared with the free subunit.
TAP2	bind	TAP1	11416206	8	The enhanced translocation efficiency of TAP1/T2MT1C relative to TAP2/T1MT2C complexes correlates with enhanced binding of the TAP1 NBD-containing constructs to ATP-agarose beads.
TAP2	increase	TAP1	18385764	8	TAP1- and TAP1+TAP2-transfected A375 increased TAP1, TAP2, and HLA class I antigen expression and antigen presentation.
TIFA	interact	CASP1	27965388	1	Thr9 phosphorylation-dependent TIFA oligomerization facilitates the higher-order assembly of NLRP3 inflammasome, as indicated by the interaction between TIFA and caspase-1 in the activated ECs.
TNFAIP3	inhibit	CXCL10	22525270	4	In functional assays, A20 inhibited vFLIP-induced expression of the chemokine IP-10, reduced vFLIP-induced cell proliferation and increased IKK1 protein levels.
TNFAIP3	express	CXCL10	22525270	4	In functional assays, A20 inhibited vFLIP-induced expression of the chemokine IP-10, reduced vFLIP-induced cell proliferation and increased IKK1 protein levels.
TNFAIP3	induce	CXCL10	22525270	4	In functional assays, A20 inhibited vFLIP-induced expression of the chemokine IP-10, reduced vFLIP-induced cell proliferation and increased IKK1 protein levels.
TNFAIP3	increase	CXCL10	24077734	4	Importantly, numbers of encephalitogenic CD4 T cells producing interferon (IFN)-Î³, interleukin (IL)-17, and granulocyte-macrophage colony-stimulating factor (GM-CSF), respectively, as well as mRNA production of IFN-Î³, IL-17, tumor necrosis factor (TNF), GM-CSF, IL-6, CXCL1, CCL2, and CXCL10 were significantly increased in spinal cords of Nestin-Cre A20 and GFAP-Cre A20 mice, respectively.
TNFAIP3	regulate	DDX58	16306043	3	These results suggest that the virus-inducible, NF-kappaB-dependent activation of A20 functions as a negative regulator of RIG-I-mediated induction of the antiviral state.
TNFAIP3	regulate	DDX58	27914808	3	A20 is a cytoplasmic ubiquitin-editing protein that negatively regulates the retinoic acid-inducible gene I (RIG-I)-mediated activation of interferon regulatory factors (IRF) 3.
TNFAIP3	block	DDX58	16306043	3	In the present study, we demonstrate that the NF-kappaB-inducible, anti-apoptotic protein A20 efficiently blocks RIG-I-mediated activation of NF-kappaB-, IRF-3-, and IRF-7-dependent promoters but only weakly interferes with TRIF-TLR-3-mediated IFN activation.
TNFAIP3	express	FAS	16646083	9	A20 expression significantly attenuated the increased expression of Fas and FasL, and Fas-mediated apoptosis.
TNFAIP3	sensitize	FAS	17275920	9	Knockdown of c-FLIP by a short hairpin RNA-expressing method rendered BCR-stimulated A20 cells sensitive to Fas-mediated apoptosis.
TNFAIP3	sensitize	FAS	11779164	9	Murine B lymphoma A20 cells are highly sensitive to Fas-mediated death signals induced by anti-Fas antibody Jo2 or cross-linked Fas ligand (FasL).
TNFAIP3	mediate	FAS	9317114	9	Direct activation of PKC by PMA partially mimics the protective effect of sIgG cross-linking against Fas-mediated death in A20 cells.
TNFAIP3	inhibit	FAS	10602037	9	Moreover, transfection of c-FLIP(L) into A20 cells inhibited Fas-dependent apoptosis and suppressed recruitment of caspase-8 to the DISC.
TNFAIP3	attenuate	FAS	16646083	9	A20 expression significantly attenuated the increased expression of Fas and FasL, and Fas-mediated apoptosis.
TNFAIP3	stimulate	FAS	17275920	9	The c-FLIP competitively inhibited the recruitment of caspase-8 to the death-inducing signaling complex (DISC), which took as long as 3h to form after the stimulation of Fas in A20 cells.
TNFAIP3	increase	FAS	16646083	9	A20 expression significantly attenuated the increased expression of Fas and FasL, and Fas-mediated apoptosis.
TNFAIP3	protect	FAS	15251990	9	A20 protects endothelial cells from TNF-, Fas-, and NK-mediated cell death by inhibiting caspase 8 activation.
TNFAIP3	block	IRF7	16306043	9	In the present study, we demonstrate that the NF-kappaB-inducible, anti-apoptotic protein A20 efficiently blocks RIG-I-mediated activation of NF-kappaB-, IRF-3-, and IRF-7-dependent promoters but only weakly interferes with TRIF-TLR-3-mediated IFN activation.
TNFAIP3	activate	IRF7	20392859	9	The A20 deubiquitinase activity negatively regulates LMP1 activation of IRF7.
TNFAIP3	ubiquitinate	IRF7	20392859	9	Transient expression of A20 reduced K63-linked ubiquitination of IRF7 in vivo, but an in vitro deubiquitination assay with purified constituents shows that IRF7 did not act as a substrate for A20 DUB activity.
TNFAIP3	link	IRF7	20392859	9	Transient expression of A20 reduced K63-linked ubiquitination of IRF7 in vivo, but an in vitro deubiquitination assay with purified constituents shows that IRF7 did not act as a substrate for A20 DUB activity.
TNFAIP3	activate	IRF7	16306043	9	In the present study, we demonstrate that the NF-kappaB-inducible, anti-apoptotic protein A20 efficiently blocks RIG-I-mediated activation of NF-kappaB-, IRF-3-, and IRF-7-dependent promoters but only weakly interferes with TRIF-TLR-3-mediated IFN activation.
TNFAIP3	inhibit	IRF7	20392859	9	Deletion or mutation of A20 C-terminal zinc finger motifs had no effect on the inhibition of IRF7 activity, whereas DUB-deficient truncation or point mutation ablated the ability of A20 to inhibit IRF7.
TNFAIP3	mediate	IRF7	16306043	9	In the present study, we demonstrate that the NF-kappaB-inducible, anti-apoptotic protein A20 efficiently blocks RIG-I-mediated activation of NF-kappaB-, IRF-3-, and IRF-7-dependent promoters but only weakly interferes with TRIF-TLR-3-mediated IFN activation.
TNFAIP3	reduce	IRF7	20392859	9	Transient expression of A20 reduced K63-linked ubiquitination of IRF7 in vivo, but an in vitro deubiquitination assay with purified constituents shows that IRF7 did not act as a substrate for A20 DUB activity.
TNFAIP3	regulate	IRF7	20392859	9	The A20 deubiquitinase activity negatively regulates LMP1 activation of IRF7.
TNFAIP3	attenuate	MT1JP	25683052	1	Mtb survival is attenuated in A20-deficient macrophages, and the production of TNF, IL-1Î², and nitrite, which are mediators of immunity to Mtb, is correspondingly increased.
TNFAIP3	target	PML	12080044	1	The results of this study suggest that A20 is a downstream target of PML-induced apoptosis and supports a role of A20 in modulating cell death induced by PML/TNF alpha in TNF-resistant cells.
TNFAIP3	modulate	STAT1	27551052	5	A20 negatively modulated STAT1-dependent, but generally not STAT3-dependent gene transcription in myeloid cells by suppressing STAT1 but not STAT3 expression, both in unstimulated conditions and after interferon-Î³ or interleukin-6 stimulation.
TNFAIP3	effect	STAT1	27551052	5	Western blot analysis and quantitative PCR analysis were performed on bone marrow-derived macrophages from A20 and littermate control mice to study the effect of A20 on STAT1/STAT3 expression and STAT1/STAT3-dependent gene transcription in myeloid cells.
TNFAIP3	regulate	STAT1	27551052	5	Therefore, A20 acts as a novel endogenous regulator of STAT1 that prevents onset of enthesitis.
TNFAIP3	express	STAT1	27551052	5	Western blot analysis and quantitative PCR analysis were performed on bone marrow-derived macrophages from A20 and littermate control mice to study the effect of A20 on STAT1/STAT3 expression and STAT1/STAT3-dependent gene transcription in myeloid cells.
TNFAIP3	act	STAT1	27551052	5	Therefore, A20 acts as a novel endogenous regulator of STAT1 that prevents onset of enthesitis.
TNFAIP3	mediate	TNFSF10	22585854	6	After TRAIL receptor stimulation, A20 mediates the polyubiquitination of RIP1 at the TRAIL receptor tail, resulting in the interaction of the polyubiquin chain to procaspase-8 that is recruited to the TRAIL-bound receptors.
TNFAIP3	sensitize	TNFSF10	22285182	6	These findings suggest that A20 modulates the sensitivity to TRAIL by RIP1 ubiquitination, thereby repressing the recruitment and activation of pro-caspase-8 into the active form caspase-8.
TNFAIP3	protect	TNFSF10	22285182	6	It has been reported that A20 protects cells from TRAIL-induced apoptosis; however, the mechanism by which A20 is involved is still largely unknown.
TNFAIP3	protect	TNFSF10	22585854	6	Regulating the TRAIL of destruction: how A20 protects glioblastomas from TRAIL-mediated death.
TNFAIP3	inhibit	TNFSF10	22585859	6	We show that A20-mediated ubiquitination inhibits caspase-8 cleavage and TRAIL-induced apoptosis in glioblastoma through 2 signaling complexes.
TNFAIP3	modulate	TNFSF10	22285182	6	These findings suggest that A20 modulates the sensitivity to TRAIL by RIP1 ubiquitination, thereby repressing the recruitment and activation of pro-caspase-8 into the active form caspase-8.
TNFAIP6	stabilize	CCL2	22452753	1	We concluded that intravitreous administration of recombinant TSG-6 might stabilize retinal lesions in Ccl2-/-/Cx3cr1-/- mice on rd8 background.
TNFRSF17	abolish	PRDM1	20339926	2	Substitution mutation of the "-38 to -42" sequence, but not the "-23 to -27", in the BCMA promoter abolished the regulatory effect of Blimp-1 on the expression of BCMA.
TNFRSF17	effect	PRDM1	20339926	2	Substitution mutation of the "-38 to -42" sequence, but not the "-23 to -27", in the BCMA promoter abolished the regulatory effect of Blimp-1 on the expression of BCMA.
TNFRSF17	bind	TNFSF13B	11359913	23	B-cell maturation protein, which binds the tumor necrosis factor family members BAFF and APRIL, is dispensable for humoral immune responses.
TNFRSF17	block	TNFSF13B	12796483	23	While studying their interactions with BAFF, we found that BAFF-R-Fc is more effective than BCMA-Fc for blocking BAFF binding to its receptors.
TNFRSF17	bind	TNFSF13B	26914861	23	Binding of B-cell maturation antigen to B-cell activating factor induces survival of multiple myeloma cells by activating Akt and JNK signaling pathways.
TNFRSF17	bind	TNFSF13B	10801128	23	We have identified two TNF receptor family members, TACI and BCMA, that bind zTNF4.
TNFRSF17	activate	TNFSF13B	10908663	23	The identification of BCMA as a NF-kappaB-activating receptor for TALL-1 suggests molecular targets for drug development against certain immunodeficient or autoimmune diseases.
TNFRSF17	bind	TNFSF13B	26960399	23	We hypothesize that soluble BCMA binds B-cell-activating factor (BAFF) preventing its function to stimulate late B cells, and would result in lower polyclonal antibody levels in these patients.
TNFRSF17	neutralize	TNFSF13B	14978135	23	Neutralization of endogenous BAFF and APRIL by soluble TACI and BCMA decoy receptors attenuates the survival of NHL B cells, decreases activation of the prosurvival transcription factor NF-kappaB, down-regulates the antiapoptotic proteins Bcl-2 and Bcl-x(L), and up-regulates the proapoptotic protein Bax.
TNFRSF17	affinity	TNFSF13B	15451660	23	APRIL binds the receptors B-cell maturation antigen (BCMA) and TACI with high affinity; both of these receptors have also been shown to bind BAFF, although BCMA has significantly higher affinity for APRIL than BAFF.
TNFRSF17	bind	TNFSF13B	10908663	23	A soluble receptor containing the extracellular domain of BCMA blocks the binding of TALL-1 to its receptor on the plasma membrane and inhibits TALL-1-triggered B lymphocyte costimulation.
TNFRSF17	bind	TNFSF13B	10880534	23	A soluble form of BCMA, which inhibited the binding of BAFF to a B cell line, induced a dramatic decrease in the number of peripheral B cells when administered in vivo.
TNFRSF17	activate	TNFSF13B	20302641	23	The soluble receptor fusion proteins atacicept and B-cell maturation antigen (BCMA)-immunoglobulin (Ig) neutralized the activity of BLyS, APRIL, and heterotrimers in both cellular assays, whereas B-cell activating factor belonging to the TNF family receptor (BAFF-R)-Ig neutralized only the activity of BLyS.
TNFRSF17	block	TNFSF13B	10908663	23	A soluble receptor containing the extracellular domain of BCMA blocks the binding of TALL-1 to its receptor on the plasma membrane and inhibits TALL-1-triggered B lymphocyte costimulation.
TNFRSF17	higher	TNFSF13B	15451660	23	APRIL binds the receptors B-cell maturation antigen (BCMA) and TACI with high affinity; both of these receptors have also been shown to bind BAFF, although BCMA has significantly higher affinity for APRIL than BAFF.
TNFRSF17	correlate	TNFSF13B	22783569	23	The correlation analysis indicated that CD256 significantly correlated with BCMA, TACI, and CD138, while CD257 significantly correlated with BAFF-R, BCMA, TACI, and CD138.
TNFRSF17	interact	TNFSF13B	28260502	23	BCMA2 had no inhibiting effect on the interaction of BCMA-Fc and BCMA1-Fc with BAFF, but, it inhibited 22.5% and 15.2% of the interaction of BCMA-Fc and BCMA1-Fc with mAPRIL respectively.
TNFRSF17	bind	TNFSF13B	23071284	23	The TNF superfamily ligands APRIL and BAFF bind with different affinity to two receptors, BCMA and TACI, and induce cell survival and/or proliferation, whereas BAFF also binds specifically to BAFFR.
TNFRSF17	bind	TNFSF13B	16793005	23	The results of competitive ELISA demonstrated that PT could inhibit the binding of BCMA-Fc and anti-BLyS antibody to BLyS in vitro.
TNFRSF17	interact	TNFSF13B	26497318	23	At 100 Î¼g/ml, BC-Fc, BP-Fc, 814-Fc and 3-BC-Fc could distinctly inhibit 64 %, 50 %, 73 % and 56 % of the interaction of B cell maturation antigen (BCMA) with BLyS respectively.
TNFRSF17	neutralize	TNFSF13B	20302641	23	The soluble receptor fusion proteins atacicept and B-cell maturation antigen (BCMA)-immunoglobulin (Ig) neutralized the activity of BLyS, APRIL, and heterotrimers in both cellular assays, whereas B-cell activating factor belonging to the TNF family receptor (BAFF-R)-Ig neutralized only the activity of BLyS.
TNFRSF17	antagonize	TNFSF13B	12796483	23	Comparison of soluble decoy IgG fusion proteins of BAFF-R and BCMA as antagonists for BAFF.
TNFRSF17	prevent	TNFSF13B	26960399	23	Multiple myeloma patient sera containing BCMA prevented binding of BAFF to B cells.
TNFRSF17	bind	TNFSF13B	15860672	23	Also, the viability of CLL B cells cultured with NLCs was significantly reduced when CLL B cells were cultured with decoy receptor of B-cell maturation antigen (BCMA), which can bind both BAFF and APRIL, but not with BAFF receptor:Fc (BAFF-R:Fc), which binds only to BAFF.
TNFRSF17	inhibit	TNFSF13B	10880534	23	A soluble form of BCMA, which inhibited the binding of BAFF to a B cell line, induced a dramatic decrease in the number of peripheral B cells when administered in vivo.
TNFRSF9	upregulate	FAS	20351189	3	Virus-specific CD8 T cells in anti-CD137-injected mice rapidly upregulate Fas expression, and although necessary, was insufficient to induce CD8 T cell deletion.
TNFRSF9	induce	FAS	10469232	3	Here, we show that immobilized CD137 protein induces expression of CD95 in resting primary T and B lymphocytes.
TNFRSF9	express	FAS	10469232	3	Here, we show that immobilized CD137 protein induces expression of CD95 in resting primary T and B lymphocytes.
TNFSF10	regulate	CASP10	20829884	10	Taken together, these results suggest that Prx6 modulates TRAIL signaling as a negative regulator of caspase-8 and caspase-10 in DISC formation of TRAIL-resistant metastatic cancer cells.
TNFSF10	enhance	CASP10	16891469	10	Cotreatment with 15d-PGJ(2) and TRAIL enhanced the sequential activation of caspase-8, caspase-10, caspase-9, caspase-3, and Bid.
TNFSF10	recruit	CASP10	11976344	10	Caspase-8 and caspase-10 were also recruited to the DISC in TRAIL-resistant cells, but their further activation was inhibited by two antiapoptotic proteins termed cellular Fas-associated death domain-like interleukin-1beta-converting enzyme-inhibitory protein (c-FLIP) and phosphoprotein enriched in diabetes/phosphoprotein enriched in astrocytes-15kDa (PED/PEA-15).
TNFSF10	increase	CASP10	22926077	10	Control T cells cultured with patients' sera containing high TRAIL levels increased their caspase-10 activity and apoptosis.
TNFSF10	activate	CASP10	15767684	10	Furthermore, whereas processing of caspase-10 was delayed in TNF-treated cells, TRAIL triggered a very rapid activation of caspase-10 and -3.
TNFSF10	recruit	CASP10	12198154	10	Here we show that caspase-10 is recruited not only to the native TRAIL DISC but also to the native CD95 DISC, and that FADD is necessary for its recruitment to and activation at these two protein complexes.
TNFSF10	delay	CASP10	15767684	10	Furthermore, whereas processing of caspase-10 was delayed in TNF-treated cells, TRAIL triggered a very rapid activation of caspase-10 and -3.
TNFSF10	reduce	CASP10	21911414	10	Furthermore, neutralizing Ab against TRAIL significantly reduced caspase-10 activities, which paralleled with a decrease in the number of apoptotic cells.
TNFSF10	trigger	CASP10	15767684	10	Furthermore, whereas processing of caspase-10 was delayed in TNF-treated cells, TRAIL triggered a very rapid activation of caspase-10 and -3.
TNFSF10	activate	CASP10	16891469	10	Cotreatment with 15d-PGJ(2) and TRAIL enhanced the sequential activation of caspase-8, caspase-10, caspase-9, caspase-3, and Bid.
TNFSF10	induce	CCL2	16227629	2	Apo2L/TRAIL induced secretion of interleukin-8 and monocyte chemoattractant protein-1, augmenting macrophage migration.
TNFSF10	secrete	CCL2	16227629	2	Apo2L/TRAIL induced secretion of interleukin-8 and monocyte chemoattractant protein-1, augmenting macrophage migration.
TNFSF10	inhibit	CD274	27622071	3	Programmed Death Ligand 1 (PD-L1)-targeted TRAIL combines PD-L1-mediated checkpoint inhibition with TRAIL-mediated apoptosis induction.
TNFSF10	convert	CD274	27622071	3	Additionally, anti-PD-L1:TRAIL converted immunosuppressive PD-L1-expressing myeloid cells into pro-apoptotic effector cells that triggered TRAIL-mediated cancer cell death.
TNFSF10	mediate	CD274	27622071	3	Programmed Death Ligand 1 (PD-L1)-targeted TRAIL combines PD-L1-mediated checkpoint inhibition with TRAIL-mediated apoptosis induction.
TNFSF10	elevate	CXCL10	19551822	3	MCP-2 and IP-10 levels were still elevated during the post-febrile period while TRAIL levels dropped close to normal after defervescense.
TNFSF10	express	CXCL10	20406839	3	Moreover, decreased microvessel density was observed, possibly secondary to increased expression of the antiangiogenic factor CXCL10 and decreased proangiogenic interleukin-8 cytokine in response to TRAIL/doxorubicin combination, as was also observed in vitro.
TNFSF10	increase	CXCL10	20406839	3	Moreover, decreased microvessel density was observed, possibly secondary to increased expression of the antiangiogenic factor CXCL10 and decreased proangiogenic interleukin-8 cytokine in response to TRAIL/doxorubicin combination, as was also observed in vitro.
TNFSF10	regulate	FAS	16955144	12	TRAIL receptor-mediated JNK activation and Bim phosphorylation critically regulate Fas-mediated liver damage and lethality.
TNFSF10	antibody	FAS	15827163	12	Unexpectedly, however, both nef+ and nef-defective HIV-1 infection blocked apoptosis in cells treated with UV light or etoposide but not cell death induced by CD95 antibody, TRAIL, Ly294002, or serum starvation.
TNFSF10	critical	FAS	23306790	12	Finally, we showed that NF-ÎºB-mediated Fas expression is critical to VA/TRAIL-induced apoptosis.
TNFSF10	trigger	FAS	10918593	12	Again TRAIL was more potent in triggering apoptosis than Fas and TNF-alpha.
TNFSF10	activate	FAS	9105050	12	These results indicate that TRAIL seems to complement the activity of the CD95 system as it allows cells, otherwise resistant, to undergo apoptosis triggered by specific extracellular ligands.
TNFSF10	higher	FAS	17453339	12	We found that both TRAIL and anti-Fas mAb-induced DISCs contain the cleaved form of p43 cFLIP(L) and its amount at the Fas DISC was higher compared to the TRAIL DISC.
TNFSF10	compare	FAS	17453339	12	We found that both TRAIL and anti-Fas mAb-induced DISCs contain the cleaved form of p43 cFLIP(L) and its amount at the Fas DISC was higher compared to the TRAIL DISC.
TNFSF10	activate	FAS	16610707	12	The membrane-bound death ligands CD95L/FasL and TRAIL, which activate the corresponding death receptors CD95/Fas, TRAILR1 and TRAILR2, induce apoptosis in many tumour cells, but can also elicit an inflammatory response.
TNFSF10	antibody	FAS	11855814	12	Indeed, in 293, HeLa and Jurkat cells, cell death mediated by agonistic anti-Fas antibody, TRAIL or overexpression of full-length caspase-8 was significantly inhibited by overexpression of PDCasp8 or PDCasp10 which colocalized with the Golgi complex and with overexpressed FADD.
TNFSF10	induce	FAS	11360196	12	These data suggest that death receptors (DR4 and DR5) and Fas receptors induced apoptosis through identical signaling pathway, and TRAIL-induced apoptosis via both mitochondrial-dependent and -independent pathways.
TNFSF10	critical	FAS	16955144	12	TRAIL receptor-mediated JNK activation and Bim phosphorylation critically regulate Fas-mediated liver damage and lethality.
TNFSF10	participate	FAS	9485194	12	These data suggest that TRAIL might participate in CD95-independent apoptosis of lymphoid cells and might be involved in deregulated apoptosis in diseases such as leukemias and HIV-1 infection.
TNFSF10	reduce	IFI27	24970806	6	Forced expression of miR-942 in TRAIL-sensitive cells significantly reduces endogenous ISG12a level and changes the TRAIL sensitive phenotype to a resistant one.
TNFSF10	restore	IFI27	24970806	6	Knockdown of miR-942 expression in TRAIL-resistant cells restores the expression of ISG12a and sensitizes the cells to TRAIL treatment.
TNFSF10	inhibit	IFI27	24727952	6	Silencing of RIG-I, IRF3 or TRAIL inhibited ISG12a expression and blocked apoptosis of viral-infected HLCZ01 cells.
TNFSF10	express	IFI27	24970806	6	Knockdown of miR-942 expression in TRAIL-resistant cells restores the expression of ISG12a and sensitizes the cells to TRAIL treatment.
TNFSF10	decrease	IFI27	24970806	6	ISG12a decreases in TRAIL-resistant cancer cells.
TNFSF10	overexpress	IFI27	24999841	6	Moreover, ISG12a over-expression in TRAIL-resistant cells decreased NDV replication but surprisingly increased oncolysis while ISG12a silencing had the opposite effect on TRAIL-sensitive cells.
TNFSF10	express	IL1RN	16185275	2	TRAIL was demonstrated to induce the expression of interleukin-1 receptor antagonist (IL-1Ra) in keratinocytes in a caspase-independent manner in vitro.
TNFSF10	induce	IL1RN	16185275	2	TRAIL was demonstrated to induce the expression of interleukin-1 receptor antagonist (IL-1Ra) in keratinocytes in a caspase-independent manner in vitro.
TNFSF10	function	IRF1	15511228	2	To elucidate the functional role of IRF-1 in IFN-gamma-enhanced TRAIL-induced apoptosis, IRF-1 was first overexpressed by using an adenoviral vector AdIRF-1.
TNFSF10	role	IRF1	15511228	2	To elucidate the functional role of IRF-1 in IFN-gamma-enhanced TRAIL-induced apoptosis, IRF-1 was first overexpressed by using an adenoviral vector AdIRF-1.
TNFSF10	correlate	ISG15	26563749	1	In addition, ISG15 levels were correlated with those of TRAIL and IDO in HIV-1 viremic patients.
TNFSF10	higher	MX1	16459719	2	In summary, 1) MxA expression was significantly higher than both TRAIL and XAF-1, and 2) MxA was the most sensitive gene to detect decreased bioavailability due to NAbs.
TNFSF10	induce	MX1	22407919	2	Astrocytes produce high levels of CCL2 upon SIV infection, which binds to CCR2 receptors on macrophages, leading to a selective suppression of IFN-Î± and the IFN-stimulated gene TRAIL while simultaneously inducing IFN-Î² and MxA.
TNFSF10	critical	PMAIP1	21113147	3	Among the 10 BH3-only proteins, Bid and Noxa were found to be critically involved in TRAIL-induced apoptosis, in which Noxa participates by constitutively binding to Mcl-1.
TNFSF10	find	PMAIP1	21113147	3	Among the 10 BH3-only proteins, Bid and Noxa were found to be critically involved in TRAIL-induced apoptosis, in which Noxa participates by constitutively binding to Mcl-1.
TNFSF10	involve	PMAIP1	21113147	3	Among the 10 BH3-only proteins, Bid and Noxa were found to be critically involved in TRAIL-induced apoptosis, in which Noxa participates by constitutively binding to Mcl-1.
TNFSF10	target	PML	19141642	2	These data identify TRAIL as a novel downstream transcriptional target of PML-mediated apoptosis in hepatomas and suggest that PML and TRAIL play important roles in IFN-regulated apoptosis in HCC.
TNFSF10	target	PML	15459016	2	These results demonstrate that PML and TRAIL play important roles in IFN-induced apoptosis and identify TRAIL as a novel downstream transcriptional target of PML.
TNFSF10	ubiquitinate	TNFAIP3	22585854	5	In this issue of Cancer Discovery, Bellail and colleagues unravel how overexpression of the ubiquitin-modifying enzyme A20 results in TNF-related apoptosis-inducing ligand (TRAIL) resistance in glioblastoma.
TNFSF10	result	TNFAIP3	22585854	5	In this issue of Cancer Discovery, Bellail and colleagues unravel how overexpression of the ubiquitin-modifying enzyme A20 results in TNF-related apoptosis-inducing ligand (TRAIL) resistance in glioblastoma.
TNFSF10	overexpress	TNFAIP3	22585854	5	In this issue of Cancer Discovery, Bellail and colleagues unravel how overexpression of the ubiquitin-modifying enzyme A20 results in TNF-related apoptosis-inducing ligand (TRAIL) resistance in glioblastoma.
TNFSF10	act	TNFAIP3	12209637	5	A20 tumors are susceptible to TRAIL/Apo2L killing in vitro, indicating that TRAIL/Apo2L may act directly to control A20 cells in vivo.
TNFSF10	modify	TNFAIP3	22585854	5	In this issue of Cancer Discovery, Bellail and colleagues unravel how overexpression of the ubiquitin-modifying enzyme A20 results in TNF-related apoptosis-inducing ligand (TRAIL) resistance in glioblastoma.
TNFSF10	involve	TRIM21	27219672	1	PKCÎ±-GSK3Î²-NF-ÎºB signaling pathway and the possible involvement of TRIM21 in TRAIL-induced apoptosis.
TNFSF10	downregulate	TYMS	11750847	2	Treatment of Caki-1 cells with TRAIL downregulated the expression of thymidylate synthase (TS) and dihydropyrimidine dehydrogenase (DPD) modestly, and upregulated the expression of orotate phosphoribosyltransferase (OPRT).
TNFSF10	express	TYMS	11750847	2	Treatment of Caki-1 cells with TRAIL downregulated the expression of thymidylate synthase (TS) and dihydropyrimidine dehydrogenase (DPD) modestly, and upregulated the expression of orotate phosphoribosyltransferase (OPRT).
TNFSF10	induce	USP18	22683641	3	Furthermore, TRAIL and FASL, which were proposed as apoptosis inducers upon interferon-Î±/Î² treatment in UBP43-knockdown adherent cancer cells, did not cause apoptosis in these hematopoietic cells.
TNFSF10	abrogate	USP18	20068173	3	The proapoptotic effects of ablating USP18 were abrogated by FLIP overexpression or TRAIL silencing.
TNFSF10	repress	USP18	20068173	3	Ectopic USP18 repressed apoptotic signaling by IFN-alpha, TRAIL, or bortezomib.
TNFSF10	implicate	XAF1	17376236	1	Stable XAF1 glioblastoma knock-down cell lines were established to characterize the direct implication of XAF1 in IFN-beta-mediated sensitization to TRAIL-induced cell death.
TNFSF13B	inhibit	FAS	18243342	2	We have shown that BAFF inhibits Fas-mediated cell death, however, the BCR-driven survival signals were not strengthened by BAFF.
TNFSF13B	upregulate	FAS	17357108	2	Up-regulation of Fas/CD95 by BAFF is restricted to B cells activated through TLR-4, but not through TLR-9, BCR or CD40.
TNFSF13B	bind	IRF1	23271704	1	Collectively, these results suggest that IFN-Î³ induces BAFF expression in human intestinal epithelial cells through JAK/STAT signaling pathways that might activate the GAS and IRF-1-binding element in the BAFF promoter.
TNFSF13B	mediate	TNFRSF17	17119117	21	The cytokine B lymphocyte stimulator (BLyS) mediates its effect through cell-surface receptors BAFF-R, TACI, and BCMA.
TNFSF13B	bind	TNFRSF17	24629840	21	BAFF binds to three receptors of TNF, TACI, BCMA and BAFF-receptor (BAFF-R).
TNFSF13B	bind	TNFRSF17	15697217	21	Selectivity of BAFF/BLyS and APRIL for binding to the TNF family receptors BAFFR/BR3 and BCMA.
TNFSF13B	bind	TNFRSF17	11509692	21	Although BAFF is already known to bind two receptors, BCMA and TACI, we have identified a third receptor for BAFF that we have termed BAFF-R.
TNFSF13B	bind	TNFRSF17	10880534	21	BAFF binds to the tumor necrosis factor receptor-like molecule B cell maturation antigen and is important for maintaining the peripheral B cell population.
TNFSF13B	bind	TNFRSF17	14613291	21	LymphoStat-B bound with high affinity to human BLyS and inhibited the binding of BLyS to its 3 receptors, TACI, BCMA, and BLyS receptor 3/BAFF-R.
TNFSF13B	bind	TNFRSF17	12755599	21	BAFF binds three receptors, TACI, BCMA, and BR3, with signaling through BR3 being essential for promoting B cell function.
TNFSF13B	interact	TNFRSF17	16007087	21	The functional interaction of BAFF and APRIL with TNF receptor superfamily members BAFFR, TACI and BCMA is crucial for development and maintenance of humoral immunity in mice and humans.
TNFSF13B	bind	TNFRSF17	15886118	21	BAFF binds to three receptors, BAFF-R, TACI and BCMA, whereas APRIL interacts with TACI, BCMA and proteoglycans.
TNFSF13B	induce	TNFRSF17	21169521	21	Subsequent analysis of BAFF signaling suggested that BAFF induces AID through BCMA, a BAFF-receptor, and p38MAPK and CREB act as intermediates in AID expression.
TNFSF13B	interact	TNFRSF17	23242501	21	An optimized B lymphocyte stimulator (BLyS) antagonist peptide inhibits the interaction of BLyS with BCMA.
TNFSF13B	bind	TNFRSF17	16497967	21	BLyS binds to 3 TNF-R receptors, TACI, BCMA, BAFF-R, to regulate B-cell survival, differentiation, and proliferation.
TNFSF13B	associate	TNFRSF17	26424128	21	Association of BAFF, APRIL serum levels, BAFF-R, TACI and BCMA expression on peripheral B-cell subsets with clinical manifestations in systemic lupus erythematosus.
TNFSF13B	bind	TNFRSF17	15288003	21	BLyS binds to three receptors, BR3, TACI and BCMA.
TNFSF13B	affinity	TNFRSF17	23071284	21	The TNF superfamily ligands APRIL and BAFF bind with different affinity to two receptors, BCMA and TACI, and induce cell survival and/or proliferation, whereas BAFF also binds specifically to BAFFR.
TNFSF13B	bind	TNFRSF17	18514565	21	BAFF is a B cell survival factor that binds to three receptors BAFF-R, TACI and BCMA.
TNFSF13B	interact	TNFRSF17	10898980	21	Interaction of the TNF homologues BLyS and APRIL with the TNF receptor homologues BCMA and TACI.
TNFSF13B	inhibit	TNFRSF17	23242501	21	An optimized B lymphocyte stimulator (BLyS) antagonist peptide inhibits the interaction of BLyS with BCMA.
TNFSF13B	interact	TNFRSF17	11827482	21	BAFF is known to interact with three receptors, BCMA, TACI and BAFF-R, that have distant similarities with other receptors of the TNF family.
TNFSF13B	bind	TNFRSF17	25953898	21	Heteromers consisting of one APRIL and two BAFF (ABB) bind to TACI and BCMA and weakly to BAFFR in accordance with the analysis of the receptor interaction sites in the crystallographic structure of ABB.
TNFSF13B	bind	TNFRSF17	17942754	21	The cytokine BAFF binds to the receptors TACI, BCMA, and BAFF-R on B cells, whereas APRIL binds to TACI and BCMA only.
TNFSF13B	associate	TRIM21	12525388	1	More importantly, among patients with SS, the presence of anti-SSA antibodies was associated with significantly higher levels of BLyS (medians 7.90 ng/ml v 3.70 ng/ml; p=0.008) as was the presence of anti-SSB antibodies (medians 7.14 ng/ml v 3.70 ng/ml; p=0.02) and of rheumatoid factor (medians 7.70 ng/ml v 3.80 ng/ml; p=0.016).
TOP2A	depend	FAS	17089011	4	Of note, when the expression levels of TOP2A protein were analyzed following exposure of SK-Br3 cells to increasing concentrations of the novel slow-binding FAS inhibitor C75, a dose-dependent reduction in TOP2A expression was observed.
TOP2A	effect	FAS	17089011	4	Moreover, the up-regulatory effects of TOP2A inhibitors on the transcriptional activation of FAS gene expression were not significantly decreased when the FAS promoter was damaged at the sterol regulatory element binding protein (SREBP)-binding site.
TOP2A	reduce	FAS	17089011	4	Of note, when the expression levels of TOP2A protein were analyzed following exposure of SK-Br3 cells to increasing concentrations of the novel slow-binding FAS inhibitor C75, a dose-dependent reduction in TOP2A expression was observed.
TOP2A	activate	FAS	17089011	4	Moreover, the up-regulatory effects of TOP2A inhibitors on the transcriptional activation of FAS gene expression were not significantly decreased when the FAS promoter was damaged at the sterol regulatory element binding protein (SREBP)-binding site.
TOP2A	correlate	MELK	22945237	2	The gene maternal embryonic leucine zipper kinase (MELK) was identified to be highly correlated with cell cycle genes like UBE2C, TOP2A, CCNB2, and AURKB.
TOP2A	identify	MELK	22945237	2	The gene maternal embryonic leucine zipper kinase (MELK) was identified to be highly correlated with cell cycle genes like UBE2C, TOP2A, CCNB2, and AURKB.
TOP2A	better	MKI67	21062978	1	The prognostic abilities of TOP2A and MIB-1 were significantly better in ERG(-) patients, and TOP2A was superior to MIB-1.
TPX2	interact	DLGAP5	18799614	1	Although the phenotype of HURP depletion closely resembles that reported for TPX2 depletion, we find no evidence that TPX2 and HURP physically interact or that they influence each other in their effects on spindle microtubules.
TPX2	interact	HMMR	15705883	1	RHAMM mitotic localization mirrors that of targeting protein for Xklp2 (TPX2), and RHAMM interacts with the spindle assembly factors dynein and TPX2.
TPX2	inhibit	KIF11	20110350	9	Poleward transport of TPX2 is sensitive to inhibition of dynein or Eg5 and to suppression of microtubule flux with nocodazole or antibodies to Kif2a.
TPX2	inhibit	KIF11	26018074	9	TPX2 Inhibits Eg5 by Interactions with Both Motor and Microtubule.
TPX2	interact	KIF11	18372177	9	Spindle pole regulation by a discrete Eg5-interacting domain in TPX2.
TPX2	interact	KIF11	21969468	9	In mammalian cells, the Kinesin-5 motor Eg5 interacts with the spindle assembly factor TPX2, but how this interaction contributes to spindle formation and function is not established.
TPX2	reduce	KIF11	26018074	9	Using single molecule assays, we found that full-length TPX2 dramatically reduced Eg5 velocity, whereas truncated TPX2, which lacks the domain that is required for the interaction with Eg5, was a less effective inhibitor at the same concentration.
TPX2	modulate	KIF11	25070954	9	We propose that TPX2 levels modulate spindle architecture through Eg5, partitioning MTs between a tiled, antiparallel array that promotes spindle expansion and a cross-linked, parallel architecture that concentrates MTs at spindle poles.
TPX2	interact	KIF11	26018074	9	Dimeric, but not monomeric, Eg5 was differentially inhibited by full-length and truncated TPX2, demonstrating that dimerization or residues in the neck region are important for the interaction of TPX2 with Eg5.
TPX2	lack	KIF11	21969468	9	Using bacterial artificial chromosome technology, we generated cells expressing TPX2 lacking the Eg5 interaction domain.
TPX2	reduce	KIF11	21969468	9	Consistent with this possibility, we found that TPX2 reduced the velocity of Eg5-dependent microtubule gliding, inhibited microtubule sliding, and resulted in the accumulation of motor on microtubules.
TPX2	target	KIF15	12612055	3	Thus, repp86 may function in targeting Hklp2 to the microtubule minus ends, its activity being regulated by phosphorylation of serine/threonine residues.
TPX2	interact	KIF15	12612055	3	During prophase and metaphase, repp86 interacts on the mitotic spindle with the putative motor protein Hklp2.
TPX2	regulate	KIF15	27852894	3	Regulation of Kif15 localization and motility by the C-terminus of TPX2 and microtubule dynamics.
TRIM21	promote	DDX58	26506431	1	TRIM21 Promotes cGAS and RIG-I Sensing of Viral Genomes during Infection by Antibody-Opsonized Virus.
TRIM21	associate	IRF7	20668674	7	Endogenous immunoprecipitation of Ro52-bound proteins revealed that IRF7 associates with Ro52, an effect which increases following TLR7 and TLR9 stimulation, suggesting that Ro52 interacts with IRF7 post-pathogen recognition.
TRIM21	promote	IRF7	20668674	7	Self protection from anti-viral responses--Ro52 promotes degradation of the transcription factor IRF7 downstream of the viral Toll-Like receptors.
TRIM21	ubiquitinate	IRF7	21183682	7	FADD and TRIM21 can directly ubiquitinate IRF7, affect its phosphorylation status, and interfere with the ubiquitin ligase activity of TRAF6.
TRIM21	increase	IRF7	20668674	7	IRF7 stability was increased in bone marrow-derived macrophages from Ro52-deficient mice stimulated with imiquimod or CpG-B, consistent with a role for Ro52 in the negative regulation of IRF7 signalling.
TRIM21	degrade	IRF7	20668674	7	Self protection from anti-viral responses--Ro52 promotes degradation of the transcription factor IRF7 downstream of the viral Toll-Like receptors.
TRIM21	ubiquitinate	IRF7	20668674	7	Furthermore, we show that Ro52 ubiquitinates IRF7 in a dose-dependent manner, resulting in a decrease in total IRF7 expression and a subsequent decrease in IFN-alpha production.
TRIM21	lead	IRF7	21183682	7	Conversely, a reduction of FADD and TRIM21 levels leads to higher IFN-Î± induction, IRF7 phosphorylation, and lower titers of RNA virus of infected cells.
TRIM21	express	TNFSF13B	25301447	2	Expression of BAFF receptors in muscle tissue of myositis patients with anti-Jo-1 or anti-Ro52/anti-Ro60 autoantibodies.
TRIM21	higher	TNFSF13B	12525388	2	More importantly, among patients with SS, the presence of anti-SSA antibodies was associated with significantly higher levels of BLyS (medians 7.90 ng/ml v 3.70 ng/ml; p=0.008) as was the presence of anti-SSB antibodies (medians 7.14 ng/ml v 3.70 ng/ml; p=0.02) and of rheumatoid factor (medians 7.70 ng/ml v 3.80 ng/ml; p=0.016).
TRIM21	associate	TRIM38	26636433	1	Anti-TRIM38 positivity was significantly associated with the presence of anti-Ro60, anti-Ro52, anti-La, rheumatoid factor, and hypergammaglobulinemia.
TRIM21	ubiquitinate	TRIM5	18312418	1	In addition to the self-ubiquitination, we show that TRIM5alpha is ubiquitinated by another E3 ubiquitin ligase, Ro52, and deubiquitinated by YopJ, one of the pathogenic proteins derived from Yersinia species.
TRIM38	positive	DDX58	28250012	2	Here, we show that TRIM38 positively regulates MDA5- and RIG-I-mediated induction of downstream genes and acts as a SUMO E3 ligase for their dynamic sumoylation at K43/K865 and K96/K888, respectively, before and after viral infection.
TRIM38	regulate	DDX58	28250012	2	Here, we show that TRIM38 positively regulates MDA5- and RIG-I-mediated induction of downstream genes and acts as a SUMO E3 ligase for their dynamic sumoylation at K43/K865 and K96/K888, respectively, before and after viral infection.
TRIM38	positive	IFIH1	28250012	2	Here, we show that TRIM38 positively regulates MDA5- and RIG-I-mediated induction of downstream genes and acts as a SUMO E3 ligase for their dynamic sumoylation at K43/K865 and K96/K888, respectively, before and after viral infection.
TRIM38	regulate	IFIH1	28250012	2	Here, we show that TRIM38 positively regulates MDA5- and RIG-I-mediated induction of downstream genes and acts as a SUMO E3 ligase for their dynamic sumoylation at K43/K865 and K96/K888, respectively, before and after viral infection.
TRIM5	find	TRIM6	16648259	1	Although TRIM6 and TRIM34 orthologs are found in other mammals, TRIM5 has to date been identified only in primates.
TRIM6	function	TRIM5	16775307	2	The RING, B-box 2, and CC domains of the paralogous TRIM6 and TRIM34 proteins functionally replaced the corresponding TRIM5alpha(rh) domains, allowing HIV-1 restriction.
TRIM6	replace	TRIM5	16775307	2	The RING, B-box 2, and CC domains of the paralogous TRIM6 and TRIM34 proteins functionally replaced the corresponding TRIM5alpha(rh) domains, allowing HIV-1 restriction.
TYMS	inhibit	FAS	15161716	1	Induction of thymidylate synthase expression inhibited Fas induction in response to RTX and Alimta, but not in response to 5-FU.
TYMS	correlate	TOP2A	23276504	1	RRM1 and TOP2A mRNA expression levels were significantly correlated with TS levels (both P=0.03) with a similar trend of expression among histotypes.
UBE2L6	suppress	DDX58	17719635	1	Here, we found that UbcH8 suppressed RIG-I ubiquitination by RNF125, and this suppression was relieved by ectopic expression of ISG15.
UBE2L6	induce	ISG15	16815975	2	Conversely, HERC5 coexpression with Ube1L and UbcH8 induces the ISG15 conjugation in vivo independent of IFN stimulation.
UBE2L6	regulate	ISG15	17719635	2	UbcH8 regulates ubiquitin and ISG15 conjugation to RIG-I.
USP18	elevate	CXCL10	23681607	2	Generation of this antitumour environment is driven by elevated secretion of the potent T-cell chemoattractant Cxcl10 by Usp18 deficient mammary epithelial cells (MECs), which leads to recruitment of Th1 subtype CD4(+) T cells.
USP18	secrete	CXCL10	23681607	2	Generation of this antitumour environment is driven by elevated secretion of the potent T-cell chemoattractant Cxcl10 by Usp18 deficient mammary epithelial cells (MECs), which leads to recruitment of Th1 subtype CD4(+) T cells.
USP18	activate	GBP1	23558133	2	Increased STAT1 phosphorylation in HMECs subjected to UBP43 knockdown led to transcriptional activation of OAS1, MX1 and GBP1, confirming the negative regulatory role of UBP43.
USP18	lead	GBP1	23558133	2	Increased STAT1 phosphorylation in HMECs subjected to UBP43 knockdown led to transcriptional activation of OAS1, MX1 and GBP1, confirming the negative regulatory role of UBP43.
USP18	deplete	IFIH1	23152055	3	USP18 depletion increases the expression of the T1D candidate gene MDA5, leading to an upregulation of double-stranded RNA-induced chemokine production.
USP18	increase	IFIH1	23152055	3	USP18 depletion increases the expression of the T1D candidate gene MDA5, leading to an upregulation of double-stranded RNA-induced chemokine production.
USP18	express	IFIH1	23152055	3	USP18 depletion increases the expression of the T1D candidate gene MDA5, leading to an upregulation of double-stranded RNA-induced chemokine production.
USP18	dysregulate	ISG15	17381847	18	It was hypothesized that deletion of Ubp43 would cause disregulation of Isg15 in implantation sites, and that this would affect pregnancy rates.
USP18	maintain	ISG15	11788588	18	We postulate that UBP43 is necessary to maintain a critical cellular balance of ISG15-conjugated proteins in both healthy and stressed organisms.
USP18	dysregulate	ISG15	12208842	18	Here we present the first report of dysregulation of protein ISG15 modification by the generation of UBP43 knockout mice.
USP18	relate	ISG15	19327407	18	Phylogenetic analyses showed that porcine ISG15 and ISG43 were mostly related to rat ISG15 and cattle ISG43, respectively.
USP18	role	ISG15	16314524	18	Reexamination of the role of ubiquitin-like modifier ISG15 in the phenotype of UBP43-deficient mice.
USP18	conjugate	ISG15	16024773	18	It has been reported that an augmented conjugation of ISG15 in the absence of UBP43 induces prolonged STAT1 phosphorylation and that the ISG15 conjugation plays an important role in the regulation of JAK/STAT and interferon signaling (O. A. Malakhova, M. Yan, M. P. Malakhov, Y. Yuan, K. J. Ritchie, K. I. Kim, L. F. Peterson, K. Shuai, and D. E. Zhang, Genes Dev. 17:455-460, 2003).
USP18	augment	ISG15	16024773	18	It has been reported that an augmented conjugation of ISG15 in the absence of UBP43 induces prolonged STAT1 phosphorylation and that the ISG15 conjugation plays an important role in the regulation of JAK/STAT and interferon signaling (O. A. Malakhova, M. Yan, M. P. Malakhov, Y. Yuan, K. J. Ritchie, K. I. Kim, L. F. Peterson, K. Shuai, and D. E. Zhang, Genes Dev. 17:455-460, 2003).
USP18	function	ISG15	24955730	18	Basal expression of USP18, a functional antagonist of ISG15, as well as USP18/ISG15 ratios were increased in the HIV(+)/HCV(+) group compared with HIV(-)/HCV(+) and HIV(+)/HCV(-) groups.
USP18	antagonize	ISG15	24955730	18	Basal expression of USP18, a functional antagonist of ISG15, as well as USP18/ISG15 ratios were increased in the HIV(+)/HCV(+) group compared with HIV(-)/HCV(+) and HIV(+)/HCV(-) groups.
USP18	affinity	ISG15	24533902	18	USP18 binds with high affinity to ISG15, as shown by microscale thermophoresis with a Kd of 1.3 Â± 0.2 Î¼m.
USP18	express	ISG15	17381847	18	Ubp43 gene expression is required for normal Isg15 expression and fetal development.
USP18	generate	ISG15	16275353	18	UBP43 activity is not critical for precursor processing, as UBP43-deficent cells can generate ISG15 conjugates upon type I interferon treatment.
USP18	critical	ISG15	11788588	18	We postulate that UBP43 is necessary to maintain a critical cellular balance of ISG15-conjugated proteins in both healthy and stressed organisms.
USP18	lack	ISG15	24807690	18	Usp18(Ity9) mice are susceptible to infection with Salmonella Typhimurium and have increased expression and function of ISG15, but Usp18(Ity9) mice lacking Isg15 do not show improved survival with Salmonella challenge.
USP18	counteract	ISG15	25605921	18	ISG15 modification is counteracted by the isopeptidase USP18, a major negative regulator of IFN signaling, which was also shown to exert its regulatory function in an isopeptidase-independent manner.
USP18	cleave	ISG15	11788588	18	We consequently demonstrate that UBP43 can efficiently cleave only ISG15 fusions including native ISG15 conjugates linked via isopeptide bonds.
USP18	cause	ISG15	17381847	18	It was hypothesized that deletion of Ubp43 would cause disregulation of Isg15 in implantation sites, and that this would affect pregnancy rates.
USP18	activate	ISG15	22916876	18	The USP18 fusion protein exhibited enzymatic activity towards cell derived ISG15 conjugated substrates and efficiently hydrolyzed ISG15-AMC.
USP18	lead	OAS1	23558133	2	Increased STAT1 phosphorylation in HMECs subjected to UBP43 knockdown led to transcriptional activation of OAS1, MX1 and GBP1, confirming the negative regulatory role of UBP43.
USP18	activate	OAS1	23558133	2	Increased STAT1 phosphorylation in HMECs subjected to UBP43 knockdown led to transcriptional activation of OAS1, MX1 and GBP1, confirming the negative regulatory role of UBP43.
USP18	effect	PML	20935222	4	In this study, we explored how RA regulates UBP43 expression and the effects of UBP43 on PML/RARÎ± stability and APL growth, apoptosis, or differentiation.
USP18	knockdown	PML	20935222	4	UBP43 knockdown repressed PML/RARÎ± protein levels and inhibited RA-sensitive or RA-resistant cell growth by destabilizing the PML domain of PML/RARÎ±.
USP18	stabilize	PML	20935222	4	In this study, we explored how RA regulates UBP43 expression and the effects of UBP43 on PML/RARÎ± stability and APL growth, apoptosis, or differentiation.
USP18	destabilize	PML	20935222	4	Blockade of the ubiquitin protease UBP43 destabilizes transcription factor PML/RARÎ± and inhibits the growth of acute promyelocytic leukemia.
USP18	induce	STAT1	16024773	9	It has been reported that an augmented conjugation of ISG15 in the absence of UBP43 induces prolonged STAT1 phosphorylation and that the ISG15 conjugation plays an important role in the regulation of JAK/STAT and interferon signaling (O. A. Malakhova, M. Yan, M. P. Malakhov, Y. Yuan, K. J. Ritchie, K. I. Kim, L. F. Peterson, K. Shuai, and D. E. Zhang, Genes Dev. 17:455-460, 2003).
USP18	prolong	STAT1	16024773	9	It has been reported that an augmented conjugation of ISG15 in the absence of UBP43 induces prolonged STAT1 phosphorylation and that the ISG15 conjugation plays an important role in the regulation of JAK/STAT and interferon signaling (O. A. Malakhova, M. Yan, M. P. Malakhov, Y. Yuan, K. J. Ritchie, K. I. Kim, L. F. Peterson, K. Shuai, and D. E. Zhang, Genes Dev. 17:455-460, 2003).
USP18	occur	STAT1	19656964	9	It has previously been reported that, unlike ISG15 knock-down, increased sensitivity to IFN-alpha after knock-down of USP18 occurs through the prolonged phosphorylation of STAT-1.
USP18	inhibit	STAT1	23558133	9	Interestingly, UBP43 induction is almost completely abolished in the presence of IFN-Î²-neutralizing antibody, implicating an important role for UBP43 as a feedback inhibitor for IFN-Î²-mediated STAT1 activation.
USP18	prolong	STAT1	19656964	9	It has previously been reported that, unlike ISG15 knock-down, increased sensitivity to IFN-alpha after knock-down of USP18 occurs through the prolonged phosphorylation of STAT-1.
USP18	regulate	STAT1	25896511	9	We further found that microglial Usp18 negatively regulates the activation of Stat1 and concomitant induction of interferon-induced genes, thereby terminating IFN signaling.
USP18	phosphorylate	STAT1	19656964	9	It has previously been reported that, unlike ISG15 knock-down, increased sensitivity to IFN-alpha after knock-down of USP18 occurs through the prolonged phosphorylation of STAT-1.
USP18	dysregulate	STAT1	27716962	9	The mechanism by which Ach down-regulates pSTAT1 is related to an enhanced interaction between IFNÎ±R2 and USP18 that finally dysregulates the cross talk between the IFN receptor on the cell surface and STAT1.
USP18	activate	STAT1	25896511	9	We further found that microglial Usp18 negatively regulates the activation of Stat1 and concomitant induction of interferon-induced genes, thereby terminating IFN signaling.
WEE1	mediate	CCNA2	19858290	2	A bifunctional regulatory element in human somatic Wee1 mediates cyclin A/Cdk2 binding and Crm1-dependent nuclear export.
WEE1	associate	CCNA2	19858290	2	We show here that cyclin A/Cdk2 complexes physically associate with Wee1 in U2OS cells.
WEE1	depend	CDC6	1600944	1	The CDC6-induced M phase delay was dependent on the wee1/mik1 mitotic inhibitor kinases and was greatly accentuated in strains defective for the cdc25/MIH1 mitotic inducer phosphatases, indicating that CDC6 indirectly inhibits activation of the p34cdc2/CDC28 M phase kinase.
WEE1	reduce	CLSPN	25965828	1	Through activation of Cdks and Plk1, Wee1 inhibition reduces Claspin and CtIP levels, explaining the impairment in ATR/Chk1 activity.
WEE1	inhibit	FAS	8840958	1	Inhibition of p34cdc2 activity by transient overexpression of a dominant-negative cdc2 construct or human WEE1 kinase inhibited Fas-mediated apoptosis.
WEE1	accelerate	PLK1	16085715	4	In the case of Plk1, S123 phosphorylation created a polo box domain-binding motif (SpSP) on Wee1A to accelerate phosphorylation of S53 by Plk1.
WEE1	involve	PLK1	15350223	4	However, Plk1 is no longer required in cells depleted of Wee1, and we could show that Plk1 is involved in the degradation of Wee1 at the onset of mitosis.
WEE1	action	PLK1	28396830	4	In turn, this subcellular balance of the Wee1 and CDC25C nodes is directed by the action of the PLK1 and CHK1 nodes via what we have termed the 'nuclear and cytoplasmic decision states' of Wee1 and CDC25C.
WEE1	phosphorylate	PLK1	16085715	4	In the case of Plk1, S123 phosphorylation created a polo box domain-binding motif (SpSP) on Wee1A to accelerate phosphorylation of S53 by Plk1.
WEE1	degrade	RRM2	26602815	1	RRM2 is regulated by two pathways here: first, H3K36me3 facilitates RRM2 expression through transcription initiation factor recruitment; second, WEE1 inhibition degrades RRM2 through untimely CDK activation.
WEE1	sensitize	TNFSF10	22112940	3	WEE1 inhibition sensitizes basal breast cancer cells to TRAIL-induced apoptosis.
WEE1	effect	TNFSF10	22112940	3	In this study, we tested the effects of WEE1 inhibition on TRAIL-mediated apoptosis in breast cancer cell lines.
WEE1	increase	TNFSF10	22112940	3	Pretreatment with WEE1 inhibitor or knockdown of WEE1 increased the toxicity of TRAIL in the basal/triple-negative breast cancer cell lines compared with WEE1 inhibitor or TRAIL treatment alone.
XAF1	sensitize	FAS	17329253	1	In addition, we showed that the overexpression of XAF1 sensitized first trimester trophoblast cells to Fas-mediated apoptosis.
XAF1	participate	IRF1	16530516	1	XAF1 participates in ATRA-induced growth suppression through IRF-1-mediated transcriptional regulation.
XAF1	correlate	MT2A	28507149	1	Clinically, expression levels of XAF1 and MT2A are inversely correlated in primary colon tumors and multiple cancer cell lines.
XAF1	target	MTF1	28507149	2	Intriguingly, XAF1 is activated as a unique transcription target of metal-regulatory transcription factor-1 (MTF-1) in signaling apoptosis, and its protein is destabilized via the lysosomal pathway by MTF-1-induced MT2A under cytostatic stress conditions, indicating the presence of mutual antagonism between XAF1 and MT2A.
XAF1	act	MTF1	28507149	2	The antagonistic interplay between XAF1 and MT2A acts as a key molecular switch in MTF-1-mediated cell-fate decisions and also plays an important role in cell response to various apoptotic and survival factors.
XAF1	higher	MX1	16459719	1	In summary, 1) MxA expression was significantly higher than both TRAIL and XAF-1, and 2) MxA was the most sensitive gene to detect decreased bioavailability due to NAbs.
XAF1	influence	TNFSF10	12029096	3	These results suggested that IFN-dependent induction of XAF1 strongly influenced cellular sensitivity to the proapoptotic actions of TRAIL.
XAF1	depend	TNFSF10	12029096	3	Furthermore, the overexpression of the zinc-finger portion of XAF1 blocked IFN-dependent sensitization of A375 melanoma cells to the proapoptotic effects of TRAIL.
XAF1	sensitize	TNFSF10	12029096	3	A375 cells expressing XAF1 constitutively were more sensitive to TRAIL-induced apoptosis compared with empty vector-transfected cells.
XRN1	interact	WEE1	9473044	1	Here we report on genetic interactions of sep1-1 with the M-phase initiation mutations wee1-, cdc2-1w, and cdc25-22.
ZBP1	act	DDX58	26146945	2	These findings indicate that the RNA sensor, RIG-I, acts in parallel with DAI in an RNA polymerase III-dependent manner to initiate glial responses to HSV-1.
ZBP1	require	DDX58	28634194	2	These findings collectively indicate that ZBP1 activation requires RIG-I signaling, ubiquitination, and vRNP sensing to trigger activation of programmed cell death pathways during IAV infection.
ZBP1	express	IFIT1	26739467	1	No effect of down-regulated DAI was observed for the expression of IFIT1 of IL-6.
ZBP1	activate	MLKL	27819681	2	Here we show that RIPK1 prevents skin inflammation by inhibiting activation of RIPK3-MLKL-dependent necroptosis mediated by Z-DNA binding protein 1 (ZBP1, also known as DAI or DLM1).
ZBP1	mediate	MLKL	27819681	2	Here we show that RIPK1 prevents skin inflammation by inhibiting activation of RIPK3-MLKL-dependent necroptosis mediated by Z-DNA binding protein 1 (ZBP1, also known as DAI or DLM1).
ZC3HAV1	regulate	DDX58	23836649	1	Although ZAP was known as a regulator of RIG-I signaling in a human cell line, ZAP deficiency does not affect the RIG-I-dependent production of type I IFN in mouse cells.
ZC3HAV1	increase	FAS	14734724	1	Activated Z/ZAP transfectants increased Fas and Fas ligand (FasL) expression 3- and 40-fold, respectively.
