# Supplementary material for: A Bayesian gene network reveals insight into the JAK-STAT pathway in systemic lupus erythematosus
Source: PLoS One. 2019 Dec 2;14(12):e0225651. doi: 10.1371/journal.pone.0225651 (PMC6886858; doi:10.1371/journal.pone.0225651)
Supplement: S3 Table — (XLSX) [file pone.0225651.s003.xlsx]

## Sheet: Table S3
# Prior network
parent	child	edge_weight
ABCA1	JAK2	2
ADAR	DDX58	1
ADAR	EIF2AK2	10
ADAR	IFIH1	2
ADAR	STAT1	1
ADAR	STAT2	2
AIM2	CASP1	21
AIM2	CCL2	1
AIM2	FCGR2B	3
AIM2	IFI16	2
ANLN	CD2AP	3
ANLN	MELK	2
APOL1	APOL2	1
APOL1	FRMD3	1
APOL2	APOL1	1
BRCA2	BRIP1	4
BRCA2	BUB1	2
BRCA2	FANCI	1
BRCA2	PLK1	4
BRCA2	POLB	1
BRCA2	TYMS	1
BRIP1	BRCA2	1
BRIP1	FANCI	2
BRIP1	IRF1	1
BTN3A2	BTN3A1	1
BTN3A2	BTN3A3	1
BTN3A3	BTN3A2	1
BUB1	BRCA2	1
BUB1	CASC5	4
BUB1	PLK1	3
C19ORF10	LY6E	3
CARD16	CASP1	3
CASC5	BUB1	10
CASC5	NDC80	1
CASP1	AIM2	14
CASP1	CASP10	1
CASP1	DDX58	3
CASP1	FAS	13
CASP1	IL1RN	1
CASP1	IRF1	1
CASP1	MLKL	1
CASP1	MT1JP	2
CASP1	NOD2	4
CASP1	TNFAIP3	1
CASP10	FAS	3
CASP10	TNFSF10	2
CCL2	ABCA1	2
CCL2	CCNA2	2
CCL2	CXCL10	8
CCL2	FAS	3
CCL2	FFAR2	2
CCL2	JAK2	3
CCL2	STAT1	4
CCL2	TNFSF10	1
CCNA2	BRCA2	1
CCNA2	CDC6	9
CCNA2	CXCL10	2
CCNA2	MYBL2	29
CCNA2	WEE1	2
CCNB2	MELK	2
CCR1	CCL2	1
CCR1	CXCL10	2
CD274	BRCA2	1
CD274	CD38	1
CD274	JAK2	1
CD274	PDCD1LG2	12
CD274	STAT1	4
CD274	TNFRSF9	1
CD274	TNFSF10	3
CD2AP	MT1JP	1
CD38	CCL2	2
CD38	CD274	2
CD38	CYSLTR1	1
CD38	DLGAP5	1
CD38	FAS	5
CD38	IRF4	1
CD38	PRDM1	3
CDC6	CCL2	1
CDC6	CCNA2	1
CDC6	DTL	1
CDC6	PLK1	1
CEACAM1	FAS	1
CENPE	CENPF	2
CENPE	KIF18A	4
CENPE	NDC80	1
CENPF	BUB1	1
CENPF	NDC80	1
CEP55	KIF23	1
CEP55	MYBL2	1
CEP55	PLK1	2
CHMP5	ISG15	1
CLSPN	PLK1	1
CLSPN	WEE1	1
CMPK2	MT1JP	1
CXCL10	CCL2	13
CXCL10	CCNA2	2
CXCL10	DDX58	2
CXCL10	IFIH1	1
CXCL10	IFIT1	3
CXCL10	IFIT2	2
CXCL10	IFIT3	1
CXCL10	IRF1	3
CXCL10	MX1	1
CXCL10	STAT1	10
CXCL10	TNFSF13B	1
CYSLTR1	CCL2	1
DDX58	CASP1	3
DDX58	CEACAM1	2
DDX58	CXCL10	14
DDX58	DDX60	1
DDX58	DHX58	6
DDX58	EIF2AK2	2
DDX58	IFI27	1
DDX58	IFI35	1
DDX58	IFIH1	10
DDX58	IFIT1	2
DDX58	IRF7	1
DDX58	ISG15	1
DDX58	NOD2	4
DDX58	OASL	3
DDX58	STAT1	7
DDX58	TNFAIP3	2
DDX58	ZBP1	1
DDX60	DDX58	4
DHX58	DDX58	19
DHX58	DDX60	1
DHX58	IFIH1	25
DHX58	IRF1	1
DHX58	STAT1	2
DLGAP5	KIF18A	1
DLGAP5	TPX2	1
DTX3L	IRF1	2
DTX3L	PARP14	1
DTX3L	PARP9	3
E2F8	MASTL	1
EIF2AK2	ADAR	8
EIF2AK2	AIM2	1
EIF2AK2	CASP1	1
EIF2AK2	DDX58	2
EIF2AK2	FAS	4
EIF2AK2	IFIH1	1
EIF2AK2	IL1RN	3
EIF2AK2	IRF1	2
EIF2AK2	RNF213	1
EIF2AK2	STAT1	23
ELL2	TNFRSF17	2
EMP1	ABCA1	4
EMP1	JAK2	2
EPSTI1	EIF2AK2	1
FAS	CASP1	8
FAS	CASP10	5
FAS	CCL2	4
FAS	EIF2AK2	1
FAS	GADD45B	1
FAS	IRF1	2
FAS	IRF4	1
FAS	STAT1	5
FAS	TNFAIP3	3
FAS	TNFSF10	6
FAS	TOP2A	3
FCGR2B	AIM2	1
FFAR2	CCL2	3
GADD45B	FAS	1
GBP1	CXCL10	1
GBP1	DDX58	2
GBP1	GBP5	1
GBP1	STAT1	1
GBP2	AIM2	1
GBP2	GBP1	1
GBP2	GBP5	1
GBP2	IRF7	2
GBP4	IRF7	5
GBP5	AIM2	1
HERC5	ISG15	10
HERC6	HERC5	1
HLA.A	HLA.C	10
HLA.C	HCP5	1
HLA.C	HLA.A	8
HLA.C	TAP1	3
HLA.C	TAP2	1
HLA.C	TNFRSF9	1
HMMR	TPX2	1
IDH2	JAK2	1
IFI16	AIM2	4
IFI16	CASP1	1
IFI16	CD38	1
IFI16	NBN	3
IFI16	PML	2
IFI27	GBP2	1
IFI27	IFIT1	1
IFI27	TNFSF10	5
IFI35	DDX58	3
IFI35	IFIH1	2
IFI35	IFIT1	2
IFI35	IRF1	2
IFI35	NMI	3
IFIH1	CXCL10	10
IFIH1	DDX58	5
IFIH1	DHX58	9
IFIH1	IFI35	1
IFIH1	IFIT1	3
IFIH1	IRF1	1
IFIH1	IRF7	2
IFIH1	MX1	1
IFIH1	NOD2	2
IFIH1	ZBP1	1
IFIT1	CXCL10	10
IFIT1	DDX58	3
IFIT1	IFIH1	3
IFIT1	IFIT2	4
IFIT1	IFIT3	1
IFIT1	IRF7	1
IFIT1	MX1	1
IFIT2	CXCL10	2
IFIT2	IFIT1	1
IFIT2	IFIT3	2
IFIT2	MX1	1
IFIT2	STAT1	3
IFIT3	CXCL10	2
IFIT3	IFIT1	2
IFIT3	IFIT2	4
IFIT3	STAT1	4
IFITM1	IFITM3	1
IFITM1	ISG15	1
IFITM1	MX1	1
IFITM1	STAT2	1
IFITM3	IFITM1	6
IFITM3	MT1JP	1
IFITM3	STAT1	1
IL1RN	CCL2	6
IL1RN	FAS	2
IL1RN	MR1	1
IRF1	AIM2	1
IRF1	BST2	1
IRF1	CASP1	4
IRF1	CCL2	2
IRF1	CD274	8
IRF1	CD38	2
IRF1	CEACAM1	5
IRF1	CXCL10	13
IRF1	DDX58	3
IRF1	EIF2AK2	8
IRF1	FAS	2
IRF1	GBP2	1
IRF1	HLA.A	2
IRF1	IFI35	3
IRF1	IFIT3	5
IRF1	IFITM1	2
IRF1	IRF4	5
IRF1	IRF7	3
IRF1	JAK2	1
IRF1	NMI	4
IRF1	PDCD1LG2	4
IRF1	PSMB9	5
IRF1	RSAD2	1
IRF1	STAT1	24
IRF1	STAT2	4
IRF1	TAP1	4
IRF1	TNFSF10	5
IRF1	TNFSF13B	3
IRF1	TRIM21	1
IRF1	XAF1	1
IRF4	CASP10	3
IRF4	FAS	4
IRF4	IFI16	2
IRF4	IRF1	4
IRF4	IRF7	2
IRF4	ISG15	2
IRF4	NOD2	2
IRF4	PMAIP1	1
IRF4	PRDM1	6
IRF4	TNFSF13B	1
IRF4	TRIM21	5
IRF7	BST2	3
IRF7	CXCL10	1
IRF7	DDX58	4
IRF7	GBP2	1
IRF7	GBP4	2
IRF7	IL1RN	1
IRF7	IRF1	4
IRF7	MX2	1
IRF7	NMI	1
IRF7	STAT2	1
IRF7	TAP1	2
IRF7	TAP2	4
IRF7	TNFAIP3	1
IRF7	TRIM21	1
IRF7	USP25	3
ISG15	CXCL10	7
ISG15	DDX58	4
ISG15	HERC5	1
ISG15	IFIH1	2
ISG15	IFIT1	2
ISG15	IL1RN	2
ISG15	PML	3
ISG15	RSAD2	2
ISG15	STAT1	4
ISG15	USP18	6
JAK2	ABCA1	6
JAK2	ADAR	1
JAK2	CCL2	4
JAK2	CD274	6
JAK2	CXCL10	1
JAK2	FAS	3
JAK2	IRF1	2
JAK2	PDCD1LG2	1
JAK2	PML	1
JAK2	STAT1	42
KIF11	KIF15	1
KIF11	TPX2	3
KIF15	KIF11	6
KIF15	TPX2	1
KIF18A	CENPE	4
KIF18A	DLGAP5	1
KIF23	PLK1	2
LAMP3	GBP1	1
LAMP3	MT2A	1
LAMP3	OASL	1
LGALS9	CASP1	1
LGALS9	CD164	1
LGALS9	FCGR2B	1
LGALS9	TNFRSF9	7
LRRCC1	CASP1	2
MARCKS	TNFSF10	1
MELK	CCNB2	1
MELK	MYBL2	3
MELK	PLK1	1
MELK	TOP2A	1
MICB	HLA.C	1
MKI67	TOP2A	1
MLKL	CASP1	1
MLKL	ZBP1	1
MOV10	ADAR	2
MR1	CCL2	2
MR1	HLA.C	3
MT1A	MT2A	2
MT1JP	AIM2	2
MT1JP	CASP1	1
MT1JP	CXCL10	2
MT1JP	HLA.C	1
MT1JP	SP110	1
MT2A	MT1A	1
MT2A	MT1X	1
MT2A	MTF1	1
MT2A	XAF1	3
MTF1	NOD2	1
MTF1	XAF1	1
MX1	BST2	1
MX1	CXCL10	2
MX1	EIF2AK2	1
MX1	GBP1	1
MX1	IFIT1	1
MX1	IFITM1	1
MX1	PML	3
MX1	STAT1	1
MX2	MX1	3
MYBL2	CCNA2	7
MYBL2	PLK1	1
MYBL2	PSAT1	1
NBN	BRCA2	1
NBN	FAS	1
NBN	PML	1
NBN	SP100	1
NCAPG2	PLK1	1
NDC80	CASC5	1
NDC80	CCNB2	2
NDC80	CENPE	1
NMI	IFI35	10
NMI	IRF1	1
NMI	IRF7	4
NMI	STAT1	2
NOD2	AIM2	1
NOD2	CASP1	10
NOD2	CCL2	3
NOD2	CD274	1
NOD2	DDX58	3
NOD2	IFIH1	1
NOD2	IL1RN	1
NOD2	IRF4	1
NOD2	TNFAIP3	1
NOD2	TNFSF10	1
OAS1	ISG15	1
OAS1	OAS3	1
OAS3	OAS1	2
OASL	ADAR	1
OASL	CCL2	1
OASL	DDX58	2
PARP14	PARP9	1
PARP14	STAT1	2
PARP9	DTX3L	3
PARP9	IRF1	2
PARP9	STAT1	2
PDCD1LG2	CD274	7
PLK1	BRCA2	6
PLK1	BUB1	6
PLK1	CASC5	1
PLK1	CDC6	3
PLK1	CEP55	8
PLK1	CLSPN	6
PLK1	DDX58	1
PLK1	FAS	1
PLK1	KIAA1524	2
PLK1	KIF11	2
PLK1	KIF23	4
PLK1	MKI67	1
PLK1	WEE1	3
PLSCR1	STAT1	1
PML	BLZF1	1
PML	CD38	3
PML	CXCL10	1
PML	FAS	1
PML	IFI16	1
PML	IFIT1	1
PML	IRF1	3
PML	MX1	2
PML	NBN	1
PML	PLSCR1	3
PML	PSMB9	1
PML	SP100	6
PML	SP140	1
PML	STAT1	8
PML	STAT2	5
PML	TAP1	2
PML	TAP2	2
PML	TNFAIP3	2
PML	TNFSF10	5
PML	TNFSF13B	2
PML	TRIM5	1
PNPT1	EIF2AK2	1
POU2AF1	FAS	1
PRDM1	CCL2	1
PRDM1	IRF1	1
PRDM1	IRF4	6
PRDM1	MKI67	2
PRDM1	PMAIP1	2
PRDM1	RSAD2	1
PRDM1	TNFRSF17	5
PSAT1	MT1JP	1
PSMB9	IRF1	2
PSTPIP2	CASP1	1
RRM2	FAS	1
RRM2	PLK1	1
RSAD2	IRF1	1
SAMD9	SAMD9L	1
SAMD9L	SAMD9	2
SAT1	CCNA2	8
SERPING1	CCL2	1
SIGLEC1	CD274	4
SP100	NBN	3
SP100	PML	8
SP100	SP140	3
SP100	SP140L	1
SP110	IFITM1	1
SP110	ISG15	1
SP110	MT1JP	2
SP140	SP140L	1
STAT1	ABCA1	1
STAT1	ADAR	1
STAT1	CASP1	1
STAT1	CCL2	4
STAT1	CCNA2	1
STAT1	CD274	4
STAT1	CXCL10	42
STAT1	DDX58	2
STAT1	EIF2AK2	13
STAT1	FAS	10
STAT1	IFIH1	1
STAT1	IFIT1	1
STAT1	IFIT2	3
STAT1	IFIT3	2
STAT1	IRF1	35
STAT1	IRF7	5
STAT1	ISG15	4
STAT1	JAK2	9
STAT1	MLKL	2
STAT1	MX1	2
STAT1	NBN	2
STAT1	NMI	1
STAT1	PLSCR1	3
STAT1	PML	2
STAT1	PRDM1	3
STAT1	PSMB9	1
STAT1	SP110	1
STAT1	STAT2	30
STAT1	TAP1	4
STAT1	TNFSF10	4
STAT1	TNFSF13B	3
STAT1	TRAFD1	1
STAT1	USP18	1
STAT1	XAF1	1
STAT2	ADAR	2
STAT2	CCL2	1
STAT2	EIF2AK2	2
STAT2	IFIT1	1
STAT2	IFIT3	1
STAT2	IFITM1	1
STAT2	IRF7	5
STAT2	NMI	1
STAT2	PML	1
STAT2	STAT1	31
STAT2	USP18	2
STIL	CD38	2
STIL	CEACAM1	1
STIL	FAS	1
TAP1	HLA.A	1
TAP1	HLA.C	1
TAP1	IRF1	1
TAP1	PSMB9	5
TAP1	STAT1	1
TAP1	TAP2	26
TAP2	CEACAM1	1
TAP2	HLA.C	1
TAP2	IRF7	2
TAP2	PSMB9	1
TAP2	TAP1	8
TIFA	CASP1	1
TNFAIP3	CXCL10	4
TNFAIP3	DDX58	3
TNFAIP3	FAS	9
TNFAIP3	IRF7	9
TNFAIP3	MT1JP	1
TNFAIP3	PML	1
TNFAIP3	STAT1	5
TNFAIP3	TNFSF10	6
TNFAIP6	CCL2	1
TNFRSF17	PRDM1	2
TNFRSF17	TNFSF13B	23
TNFRSF9	FAS	3
TNFSF10	CASP10	10
TNFSF10	CCL2	2
TNFSF10	CD274	3
TNFSF10	CXCL10	3
TNFSF10	FAS	12
TNFSF10	IFI27	6
TNFSF10	IL1RN	2
TNFSF10	IRF1	2
TNFSF10	ISG15	1
TNFSF10	MX1	2
TNFSF10	PMAIP1	3
TNFSF10	PML	2
TNFSF10	TNFAIP3	5
TNFSF10	TRIM21	1
TNFSF10	TYMS	2
TNFSF10	USP18	3
TNFSF10	XAF1	1
TNFSF13B	FAS	2
TNFSF13B	IRF1	1
TNFSF13B	TNFRSF17	21
TNFSF13B	TRIM21	1
TOP2A	FAS	4
TOP2A	MELK	2
TOP2A	MKI67	1
TPX2	DLGAP5	1
TPX2	HMMR	1
TPX2	KIF11	9
TPX2	KIF15	3
TRIM21	DDX58	1
TRIM21	IRF7	7
TRIM21	TNFSF13B	2
TRIM21	TRIM38	1
TRIM21	TRIM5	1
TRIM38	DDX58	2
TRIM38	IFIH1	2
TRIM5	TRIM6	1
TRIM6	TRIM5	2
TYMS	FAS	1
TYMS	TOP2A	1
UBE2L6	DDX58	1
UBE2L6	ISG15	2
USP18	CXCL10	2
USP18	GBP1	2
USP18	IFIH1	3
USP18	ISG15	18
USP18	OAS1	2
USP18	PML	4
USP18	STAT1	9
WEE1	CCNA2	2
WEE1	CDC6	1
WEE1	CLSPN	1
WEE1	FAS	1
WEE1	PLK1	4
WEE1	RRM2	1
WEE1	TNFSF10	3
XAF1	FAS	1
XAF1	IRF1	1
XAF1	MT2A	1
XAF1	MTF1	2
XAF1	MX1	1
XAF1	TNFSF10	3
XRN1	WEE1	1
ZBP1	DDX58	2
ZBP1	IFIT1	1
ZBP1	MLKL	2
ZC3HAV1	DDX58	1
ZC3HAV1	FAS	1
