# Supplementary material for: A Bayesian gene network reveals insight into the JAK-STAT pathway in systemic lupus erythematosus
Source: PLoS One. 2019 Dec 2;14(12):e0225651. doi: 10.1371/journal.pone.0225651 (PMC6886858; doi:10.1371/journal.pone.0225651)
Supplement: S4 Table — Color represents the WGCNA module name and weight is the edge frequency in 100 runs. (XLSX) [file pone.0225651.s004.xlsx]

## Sheet: Table S4
# Final network
parent_name	parent_degree	parent_color	child_name	child_degree	child_color	edge_weight
JAK2	15	yellow	USP25	10	yellow	95
JAK2	15	yellow	SPG11	7	yellow	97
JAK2	15	yellow	SESTD1	4	yellow	99
JAK2	15	yellow	SPTLC2	6	yellow	97
JAK2	15	yellow	SLFN12	15	yellow	98
JAK2	15	yellow	PIK3AP1	8	yellow	93
JAK2	15	yellow	CXCL10	6	yellow	100
JAK2	15	yellow	GNB4	8	yellow	94
JAK2	15	yellow	TMEM123	9	yellow	94
JAK2	15	yellow	ABCA1	2	yellow	96
JAK2	15	yellow	CASP1	2	yellow	91
JAK2	15	yellow	IFIT2	7	yellow	90
JAK2	15	yellow	PHACTR2	10	yellow	96
JAK2	15	yellow	TNFSF13B	3	yellow	95
JAK2	15	yellow	UBE2J1	6	green	98
TMEM140	5	yellow	CD300A	4	yellow	99
TMEM140	5	yellow	ABCA1	2	yellow	91
TMEM140	5	yellow	PRRG4	3	yellow	100
SAT1	7	yellow	DOCK4	3	yellow	94
SAT1	7	yellow	ACOT9	2	yellow	98
SAT1	7	yellow	C4ORF33	8	yellow	95
SAT1	7	yellow	IFI44L	2	yellow	92
SAT1	7	yellow	MS4A4A	3	yellow	91
SAT1	7	yellow	PMAIP1	8	yellow	93
STAT1	13	yellow	TMEM140	5	yellow	90
STAT1	13	yellow	FAS	7	yellow	92
STAT1	13	yellow	SLFN12	15	yellow	92
STAT1	13	yellow	CD274	5	yellow	91
STAT1	13	yellow	PIK3AP1	8	yellow	95
STAT1	13	yellow	GBP4	4	yellow	96
STAT1	13	yellow	IRF7	11	yellow	92
STAT1	13	yellow	TAP1	5	yellow	95
STAT1	13	yellow	PRDM1	2	yellow	94
STAT1	13	yellow	GBP6	3	yellow	92
STAT1	13	yellow	KPNB1	4	yellow	92
STAT1	13	yellow	ADAR	1	yellow	90
STAT1	13	yellow	IFIT3	1	yellow	93
FTSJD2	3	yellow	FANCI	6	tan	91
FTSJD2	3	yellow	ANKFY1	5	yellow	97
PNPT1	9	yellow	FAS	7	yellow	91
PNPT1	9	yellow	SLFN12	15	yellow	97
PNPT1	9	yellow	TMEM62	5	yellow	100
PNPT1	9	yellow	ZNF684	7	yellow	98
PNPT1	9	yellow	RNF44	10	yellow	92
PNPT1	9	yellow	ANKFY1	5	yellow	91
PNPT1	9	yellow	TMEM123	9	yellow	92
PNPT1	9	yellow	MASTL	3	yellow	100
PNPT1	9	yellow	RBM43	11	yellow	98
STAT2	11	yellow	FTSJD2	3	yellow	93
STAT2	11	yellow	UNC93B1	9	yellow	92
STAT2	11	yellow	BST2	6	yellow	94
STAT2	11	yellow	TAP2	4	yellow	93
STAT2	11	yellow	ANKFY1	5	yellow	96
STAT2	11	yellow	KIAA1109	3	yellow	93
STAT2	11	yellow	CDK17	1	yellow	91
STAT2	11	yellow	IFITM1	1	yellow	92
STAT2	11	yellow	LAP3	4	yellow	100
STAT2	11	yellow	UBE2J1	6	green	91
GBP1	3	yellow	GBP1P1	4	yellow	100
GBP1	3	yellow	APOL6	2	yellow	93
FANCI	6	tan	ARHGAP11A	4	tan	100
FANCI	6	tan	ZWILCH	4	tan	92
FANCI	6	tan	KIAA1524	5	tan	100
IDH2	9	green	FANCI	6	tan	92
IDH2	9	green	ARHGAP11A	4	tan	94
IDH2	9	green	SMC4	10	tan	93
IDH2	9	green	ZWILCH	4	tan	95
IDH2	9	green	GALM	15	yellow	96
IDH2	9	green	MICB	2	yellow	97
IDH2	9	green	PRR11	10	tan	95
KIF11	5	tan	ARHGAP11A	4	tan	94
KIF11	5	tan	SMC4	10	tan	99
KIF11	5	tan	NCAPG	4	tan	98
KIF11	5	tan	KIAA1524	5	tan	100
KIF11	5	tan	NUSAP1	4	tan	94
ARHGAP11A	4	tan	ARHGAP11B	8	tan	100
LRRCC1	3	tan	SMC4	10	tan	92
LRRCC1	3	tan	ZWILCH	4	tan	91
LRRCC1	3	tan	ARHGAP11B	8	tan	95
MR1	6	yellow	TOR1A	10	yellow	100
MR1	6	yellow	CASP10	5	yellow	93
MR1	6	yellow	ARHGAP11B	8	tan	93
MR1	6	yellow	SRBD1	2	yellow	98
MR1	6	yellow	WDFY1	4	yellow	91
PDIA4	16	green	IDH2	9	green	92
PDIA4	16	green	OAS2	5	yellow	90
PDIA4	16	green	TXNDC11	4	green	100
PDIA4	16	green	TRAM2	6	green	100
PDIA4	16	green	BST2	6	yellow	93
PDIA4	16	green	SEC11C	3	green	99
PDIA4	16	green	TMEM123	9	yellow	90
PDIA4	16	green	UAP1	3	green	98
PDIA4	16	green	KPNB1	4	yellow	91
PDIA4	16	green	ARHGAP11B	8	tan	97
PDIA4	16	green	BUB1	3	tan	90
PDIA4	16	green	IFI6	7	yellow	99
PDIA4	16	green	PHACTR2	10	yellow	99
PDIA4	16	green	PSAT1	1	green	98
PDIA4	16	green	WEE1	2	green	93
PHF11	4	yellow	JPX	2	yellow	97
PHF11	4	yellow	HCP5	5	yellow	93
PHF11	4	yellow	ARHGAP11B	8	tan	97
PHF11	4	yellow	TMOD2	3	yellow	99
STIL	1	tan	ARHGAP11B	8	tan	100
TDRD7	5	yellow	TOR1B	3	yellow	95
TDRD7	5	yellow	ARHGAP11B	8	tan	95
TDRD7	5	yellow	NAGK	9	yellow	97
TDRD7	5	yellow	TMOD2	3	yellow	93
TOR1B	3	yellow	TOR1A	10	yellow	100
TOR1B	3	yellow	ARHGAP11B	8	tan	91
DENND5B	7	green	POU2AF1	6	green	100
DENND5B	7	green	BHLHE41	4	green	100
DENND5B	7	green	ITM2C	3	green	99
DENND5B	7	green	BRCA2	3	yellow	90
DENND5B	7	green	PIK3AP1	8	yellow	95
DENND5B	7	green	SP140	3	yellow	92
DENND5B	7	green	FAM111B	9	green	100
POU2AF1	6	green	BHLHE41	4	green	100
POU2AF1	6	green	FAM111B	9	green	98
POU2AF1	6	green	FAM72C	21	tan	97
POU2AF1	6	green	MYBL2	1	green	91
POU2AF1	6	green	PARM1	3	green	100
USP25	10	yellow	BLZF1	5	yellow	100
USP25	10	yellow	FAS	7	yellow	90
USP25	10	yellow	SMC4	10	tan	92
USP25	10	yellow	CD164	6	yellow	97
USP25	10	yellow	TMEM123	9	yellow	97
USP25	10	yellow	KIAA1109	3	yellow	97
USP25	10	yellow	FAM72C	21	tan	93
USP25	10	yellow	PHACTR2	10	yellow	100
IRF1	25	yellow	SAT1	7	yellow	97
IRF1	25	yellow	STAT2	11	yellow	91
IRF1	25	yellow	GBP1	3	yellow	94
IRF1	25	yellow	C5ORF56	4	yellow	100
IRF1	25	yellow	FAM8A1	8	yellow	98
IRF1	25	yellow	FAS	7	yellow	100
IRF1	25	yellow	SPTLC2	6	yellow	91
IRF1	25	yellow	TNFSF10	9	yellow	91
IRF1	25	yellow	CD274	5	yellow	94
IRF1	25	yellow	TRIM21	8	yellow	92
IRF1	25	yellow	GBP2	3	yellow	97
IRF1	25	yellow	BST2	6	yellow	93
IRF1	25	yellow	IRF7	11	yellow	94
IRF1	25	yellow	NOD2	2	yellow	100
IRF1	25	yellow	TAP1	5	yellow	100
IRF1	25	yellow	NMI	5	yellow	96
IRF1	25	yellow	CXCL10	6	yellow	91
IRF1	25	yellow	HSH2D	2	yellow	99
IRF1	25	yellow	CASP1	2	yellow	94
IRF1	25	yellow	FAM72C	21	tan	96
IRF1	25	yellow	GADD45B	6	yellow	100
IRF1	25	yellow	IFIT2	7	yellow	95
IRF1	25	yellow	MLKL	2	yellow	99
IRF1	25	yellow	PRR11	10	tan	100
IRF1	25	yellow	WDFY1	4	yellow	100
OAS2	5	yellow	BST2	6	yellow	98
OAS2	5	yellow	TMEM123	9	yellow	100
OAS2	5	yellow	CCL2	4	yellow	98
PML	8	yellow	RNF44	10	yellow	100
PML	8	yellow	BST2	6	yellow	91
PML	8	yellow	TAP2	4	yellow	91
PML	8	yellow	GRAMD1B	2	yellow	100
PML	8	yellow	KIAA1958	6	yellow	91
PML	8	yellow	CEACAM1	3	yellow	96
PML	8	yellow	DHRS9	15	yellow	96
PML	8	yellow	WDFY1	4	yellow	98
PLK1	9	tan	SHCBP1	3	tan	91
PLK1	9	tan	CEP55	2	tan	93
PLK1	9	tan	CLSPN	2	tan	90
PLK1	9	tan	BUB1	3	tan	98
PLK1	9	tan	CDC6	1	tan	94
PLK1	9	tan	ESCO2	4	tan	90
PLK1	9	tan	KIF23	1	tan	95
PLK1	9	tan	TOP2A	1	tan	94
PLK1	9	tan	WEE1	2	green	90
SHCBP1	3	tan	NCAPG	4	tan	95
SHCBP1	3	tan	BUB1	3	tan	96
NUB1	8	yellow	USP25	10	yellow	98
NUB1	8	yellow	FRMD3	6	yellow	95
NUB1	8	yellow	POLB	7	yellow	97
NUB1	8	yellow	HCP5	5	yellow	96
NUB1	8	yellow	C1GALT1	2	yellow	93
NUB1	8	yellow	FAM72C	21	tan	94
NUB1	8	yellow	RBM43	11	yellow	99
NUB1	8	yellow	XRN1	1	yellow	94
SP100	4	yellow	SPG11	7	yellow	93
SP100	4	yellow	RNF44	10	yellow	95
SP100	4	yellow	SP140L	3	yellow	94
SP100	4	yellow	C1GALT1	2	yellow	96
ANKRD22	6	yellow	PSTPIP2	2	yellow	99
ANKRD22	6	yellow	C4ORF33	8	yellow	92
ANKRD22	6	yellow	ETV7	2	yellow	90
ANKRD22	6	yellow	FAM72C	21	tan	95
ANKRD22	6	yellow	FCGR2B	4	yellow	92
ANKRD22	6	yellow	UBE2J1	6	green	94
C5ORF56	4	yellow	OR52K1	5	yellow	96
C5ORF56	4	yellow	C4ORF33	8	yellow	92
C5ORF56	4	yellow	HCG26	13	yellow	97
CYSLTR1	5	yellow	POLB	7	yellow	96
CYSLTR1	5	yellow	C4ORF33	8	yellow	93
CYSLTR1	5	yellow	DHRS9	15	yellow	99
CYSLTR1	5	yellow	KIAA1524	5	tan	94
CYSLTR1	5	yellow	PMAIP1	8	yellow	100
PSTPIP2	2	yellow	C4ORF33	8	yellow	91
SPG11	7	yellow	C4ORF33	8	yellow	100
ZC3HAV1	1	yellow	C4ORF33	8	yellow	92
CARD16	1	yellow	CARD17	2	yellow	92
GBP1P1	4	yellow	GBP6	3	yellow	98
GBP1P1	4	yellow	CARD17	2	yellow	96
GBP1P1	4	yellow	HCG26	13	yellow	95
CD38	5	green	FAS	7	yellow	97
CD38	5	green	CASP10	5	yellow	93
CD38	5	green	GALM	15	yellow	95
CD38	5	green	MYO1D	4	green	93
FAM8A1	8	yellow	TMEM140	5	yellow	94
FAM8A1	8	yellow	FAS	7	yellow	92
FAM8A1	8	yellow	CASP10	5	yellow	94
FAM8A1	8	yellow	GALM	15	yellow	94
FAM8A1	8	yellow	PHACTR2	10	yellow	93
FAM8A1	8	yellow	PRRG4	3	yellow	100
FAM8A1	8	yellow	TNFAIP6	3	yellow	100
TRIM38	4	yellow	RNF44	10	yellow	90
TRIM38	4	yellow	HCP5	5	yellow	96
TRIM38	4	yellow	CASP10	5	yellow	90
TRIM38	4	yellow	GALM	15	yellow	95
IL1RN	4	yellow	GALM	15	yellow	90
IL1RN	4	yellow	CCL2	4	yellow	100
IL1RN	4	yellow	GADD45B	6	yellow	96
IL1RN	4	yellow	GPR42	1	yellow	97
SESTD1	4	yellow	FRMD3	6	yellow	96
SESTD1	4	yellow	TMEM62	5	yellow	93
SESTD1	4	yellow	CCL2	4	yellow	90
SIGLEC1	10	yellow	SPG11	7	yellow	97
SIGLEC1	10	yellow	TOR1A	10	yellow	97
SIGLEC1	10	yellow	IRF7	11	yellow	91
SIGLEC1	10	yellow	KIAA1958	6	yellow	93
SIGLEC1	10	yellow	CCL2	4	yellow	98
SIGLEC1	10	yellow	CMPK2	4	yellow	93
SIGLEC1	10	yellow	JUP	4	yellow	100
SIGLEC1	10	yellow	NAGK	9	yellow	98
SIGLEC1	10	yellow	RBM43	11	yellow	95
SIGLEC1	10	yellow	SRBD1	2	yellow	94
BLZF1	5	yellow	SMC4	10	tan	91
BLZF1	5	yellow	METTL4	2	yellow	97
BLZF1	5	yellow	CD164	6	yellow	97
BLZF1	5	yellow	NEXN	1	yellow	99
C19ORF10	9	green	IDH2	9	green	100
C19ORF10	9	green	PDIA4	16	green	95
C19ORF10	9	green	TXNDC11	4	green	99
C19ORF10	9	green	CD164	6	yellow	96
C19ORF10	9	green	UBQLNL	3	yellow	96
C19ORF10	9	green	IFI6	7	yellow	100
C19ORF10	9	green	MLKL	2	yellow	91
C19ORF10	9	green	TRANK1	5	yellow	93
C19ORF10	9	green	UBE2J1	6	green	99
ANLN	3	tan	CD2AP	2	tan	90
ANLN	3	tan	CEACAM1	3	yellow	91
ANLN	3	tan	NUSAP1	4	tan	95
CENPE	1	tan	CD2AP	2	tan	92
TXNDC11	4	green	CD38	5	green	90
TXNDC11	4	green	TRAM2	6	green	95
IFI16	8	yellow	FRMD3	6	yellow	96
IFI16	8	yellow	POLB	7	yellow	97
IFI16	8	yellow	SMC4	10	tan	90
IFI16	8	yellow	ZNF684	7	yellow	94
IFI16	8	yellow	GNB4	8	yellow	96
IFI16	8	yellow	CEACAM1	3	yellow	92
IFI16	8	yellow	PMAIP1	8	yellow	97
IFI16	8	yellow	TRANK1	5	yellow	90
OAS1	3	yellow	OAS2	5	yellow	100
OAS1	3	yellow	CMPK2	4	yellow	93
OAS1	3	yellow	RTP4	4	yellow	90
RSAD2	3	yellow	CMPK2	4	yellow	100
RSAD2	3	yellow	EPSTI1	1	yellow	92
RSAD2	3	yellow	IFIT2	7	yellow	90
USP41	3	yellow	POLB	7	yellow	92
USP41	3	yellow	CMPK2	4	yellow	93
IFIH1	5	yellow	CXCL10	6	yellow	91
IFIH1	5	yellow	TMEM123	9	yellow	92
IFIH1	5	yellow	PMAIP1	8	yellow	91
IFIH1	5	yellow	PSMB9	7	yellow	90
IFIT1	5	yellow	ZNF684	7	yellow	92
IFIT1	5	yellow	CXCL10	6	yellow	91
IFIT1	5	yellow	IFI6	7	yellow	95
IFIT1	5	yellow	IFIT2	7	yellow	97
IFIT1	5	yellow	MX1	3	yellow	94
TNFAIP3	8	yellow	FMNL2	6	yellow	100
TNFAIP3	8	yellow	ZNF684	7	yellow	97
TNFAIP3	8	yellow	IRF7	11	yellow	90
TNFAIP3	8	yellow	CXCL10	6	yellow	91
TNFAIP3	8	yellow	FAM72C	21	tan	97
TNFAIP3	8	yellow	PMAIP1	8	yellow	98
TNFAIP3	8	yellow	TNFAIP6	3	yellow	95
TNFAIP3	8	yellow	UBE2J1	6	green	94
SP110	4	yellow	DAPP1	3	yellow	92
SP110	4	yellow	RNF44	10	yellow	94
SP110	4	yellow	MX2	1	yellow	91
SP110	4	yellow	RBM43	11	yellow	95
USP18	7	yellow	USP41	3	yellow	100
USP18	7	yellow	DAPP1	3	yellow	93
USP18	7	yellow	IFI35	7	yellow	94
USP18	7	yellow	LGALS3BP	4	yellow	99
USP18	7	yellow	IFI27	2	yellow	92
USP18	7	yellow	IFI6	7	yellow	90
USP18	7	yellow	SPATS2L	1	yellow	98
CXORF21	4	yellow	DHRS9	15	yellow	90
CXORF21	4	yellow	FAM72C	21	tan	94
CXORF21	4	yellow	HCG26	13	yellow	95
CXORF21	4	yellow	MT1X	7	yellow	96
DOCK4	3	yellow	DHRS9	15	yellow	99
DOCK4	3	yellow	FAM72C	21	tan	95
FAM101B	2	yellow	FBXO39	4	yellow	94
FAM101B	2	yellow	DHRS9	15	yellow	95
FAS	7	yellow	DHRS9	15	yellow	96
FMNL2	6	yellow	DHRS9	15	yellow	94
FRMD3	6	yellow	DHRS9	15	yellow	99
NTNG2	4	yellow	FBXO39	4	yellow	94
NTNG2	4	yellow	DHRS9	15	yellow	98
NTNG2	4	yellow	PMAIP1	8	yellow	91
PLSCR1	4	yellow	DHRS9	15	yellow	95
PLSCR1	4	yellow	JUP	4	yellow	94
PLSCR1	4	yellow	TNFSF13B	3	yellow	90
POLB	7	yellow	DHRS9	15	yellow	99
POLB	7	yellow	OR52H1	7	yellow	95
SERPING1	5	yellow	FRMD3	6	yellow	91
SERPING1	5	yellow	DHRS9	15	yellow	97
SERPING1	5	yellow	ETV7	2	yellow	94
SERPING1	5	yellow	NAGK	9	yellow	98
SERPING1	5	yellow	RTP4	4	yellow	92
SHISA5	4	yellow	DHRS9	15	yellow	99
SHISA5	4	yellow	KIAA1524	5	tan	95
SHISA5	4	yellow	NAGK	9	yellow	94
SPTLC2	6	yellow	SLFN12	15	yellow	92
SPTLC2	6	yellow	DHRS9	15	yellow	98
SPTLC2	6	yellow	FAM72C	21	tan	97
TNFSF10	9	yellow	ZNF684	7	yellow	98
TNFSF10	9	yellow	IFITM4P	7	yellow	93
TNFSF10	9	yellow	DHRS9	15	yellow	100
TNFSF10	9	yellow	GADD45B	6	yellow	94
TNFSF10	9	yellow	IFIT2	7	yellow	97
TNFSF10	9	yellow	MX1	3	yellow	96
TNFSF10	9	yellow	PMAIP1	8	yellow	98
TNFSF10	9	yellow	TNFSF13B	3	yellow	94
RRM2	3	tan	E2F8	1	tan	94
RRM2	3	tan	ESCO2	4	tan	91
RRM2	3	tan	MKI67	1	tan	90
DTL	3	tan	ESCO2	4	tan	100
DTL	3	tan	FAM72C	21	tan	99
DTL	3	tan	KIAA0101	1	tan	93
TRAM2	6	green	ESCO2	4	tan	93
TRAM2	6	green	FAM111B	9	green	91
TRAM2	6	green	MYO1D	4	green	93
TRAM2	6	green	WDFY1	4	yellow	91
CCNA2	2	tan	FABP5P7	2	tan	98
CCNA2	2	tan	FAM72C	21	tan	97
BHLHE41	4	green	FAM111B	9	green	91
BHLHE41	4	green	PARM1	3	green	98
CEP55	2	tan	FAM111B	9	green	92
IRF4	3	green	SMC4	10	tan	92
IRF4	3	green	FAM111B	9	green	100
IRF4	3	green	PARM1	3	green	100
ITM2C	3	green	FAM111B	9	green	91
SMC4	10	tan	FAM111B	9	green	95
ZWILCH	4	tan	FAM111B	9	green	94
HMMR	1	tan	FAM72C	21	tan	90
HRASLS2	5	green	FAM72C	21	tan	95
HRASLS2	5	green	GPRC5D	5	green	92
LMNB1	3	yellow	FMNL2	6	yellow	91
LMNB1	3	yellow	FAM72C	21	tan	96
LMNB1	3	yellow	UBE2J1	6	green	95
MELK	3	tan	NCAPG	4	tan	95
MELK	3	tan	FAM72C	21	tan	93
MELK	3	tan	MASTL	3	yellow	90
NCAPG	4	tan	FAM72C	21	tan	94
SLC27A2	2	tan	FAM72C	21	tan	93
SLFN12	15	yellow	FAM72C	21	tan	93
SQRDL	4	yellow	SPTLC2	6	yellow	97
SQRDL	4	yellow	GNB4	8	yellow	91
SQRDL	4	yellow	FAM72C	21	tan	94
TMEM62	5	yellow	SLFN12	15	yellow	97
TMEM62	5	yellow	FAM72C	21	tan	94
TMEM62	5	yellow	RBM43	11	yellow	96
ZNF684	7	yellow	FAM72C	21	tan	97
BRCA2	3	yellow	FANCI	6	tan	93
BRCA2	3	yellow	MASTL	3	yellow	100
DHX58	9	yellow	IFIH1	5	yellow	92
DHX58	9	yellow	SLFN12	15	yellow	98
DHX58	9	yellow	ZBP1	5	yellow	93
DHX58	9	yellow	IFITM4P	7	yellow	93
DHX58	9	yellow	FBXO39	4	yellow	100
DHX58	9	yellow	GADD45B	6	yellow	93
DHX58	9	yellow	IFIT2	7	yellow	93
DHX58	9	yellow	PARP12	2	yellow	95
DHX58	9	yellow	PRR11	10	tan	99
CD274	5	yellow	GALM	15	yellow	94
CD274	5	yellow	TIFA	2	yellow	90
CD274	5	yellow	FCGR1C	1	yellow	100
DAPP1	3	yellow	FCGR2B	4	yellow	91
PARP14	1	yellow	FCGR2B	4	yellow	91
UNC93B1	9	yellow	FMNL2	6	yellow	100
UNC93B1	9	yellow	SMC4	10	tan	92
UNC93B1	9	yellow	FCGR2B	4	yellow	91
UNC93B1	9	yellow	NAGK	9	yellow	96
PIK3AP1	8	yellow	FMNL2	6	yellow	98
PIK3AP1	8	yellow	UNC93B1	9	yellow	97
PIK3AP1	8	yellow	GNB4	8	yellow	99
PIK3AP1	8	yellow	PHACTR2	10	yellow	94
PIK3AP1	8	yellow	RBM43	11	yellow	90
TRIM21	8	yellow	FMNL2	6	yellow	93
TRIM21	8	yellow	SQRDL	4	yellow	99
TRIM21	8	yellow	UNC93B1	9	yellow	94
TRIM21	8	yellow	KPNB1	4	yellow	97
TRIM21	8	yellow	MICB	2	yellow	95
TRIM21	8	yellow	NAGK	9	yellow	99
TRIM21	8	yellow	RBM43	11	yellow	97
APOL1	3	yellow	FRMD3	6	yellow	100
APOL1	3	yellow	RNF44	10	yellow	96
APOL1	3	yellow	LGALS9B	5	yellow	91
MARCKS	1	yellow	GADD45B	6	yellow	90
UBE2L6	7	yellow	SHISA5	4	yellow	90
UBE2L6	7	yellow	NAPA	3	yellow	95
UBE2L6	7	yellow	RNF44	10	yellow	98
UBE2L6	7	yellow	IRF7	11	yellow	92
UBE2L6	7	yellow	KIAA1958	6	yellow	92
UBE2L6	7	yellow	GADD45B	6	yellow	93
UBE2L6	7	yellow	TIMM10	5	yellow	98
FFAR2	1	yellow	GALM	15	yellow	90
JPX	2	yellow	GALM	15	yellow	93
METTL4	2	yellow	GALM	15	yellow	91
NAPA	3	yellow	GALM	15	yellow	93
PARP9	4	yellow	PLSCR1	4	yellow	91
PARP9	4	yellow	GALM	15	yellow	91
PARP9	4	yellow	PHACTR2	10	yellow	93
PARP9	4	yellow	SAMD9L	1	yellow	99
TOR1A	10	yellow	GALM	15	yellow	95
TRIM6	1	yellow	GALM	15	yellow	94
ZBP1	5	yellow	NTNG2	4	yellow	100
ZBP1	5	yellow	ZNF684	7	yellow	98
ZBP1	5	yellow	GALM	15	yellow	94
GBP2	3	yellow	GBP5	2	yellow	95
GBP2	3	yellow	RBM43	11	yellow	94
TNFRSF17	5	green	HRASLS2	5	green	98
TNFRSF17	5	green	GLDC	4	green	98
TNFRSF17	5	green	TXNDC5	5	green	100
TNFRSF17	5	green	GPRC5D	5	green	98
TNFRSF17	5	green	MZB1	2	green	99
HERC6	2	yellow	GNB4	8	yellow	94
HERC6	2	yellow	OTOF	3	yellow	91
PTP4A1	4	yellow	UNC93B1	9	yellow	97
PTP4A1	4	yellow	PTP4A1P7	3	yellow	100
PTP4A1	4	yellow	GNB4	8	yellow	99
PTP4A1	4	yellow	TMEM123	9	yellow	90
GLDC	4	green	HRASLS2	5	green	100
GLDC	4	green	GPRC5D	5	green	100
GLDC	4	green	MYO1D	4	green	95
RNF44	10	yellow	GPRC5D	5	green	97
RNF44	10	yellow	MT1CP	6	yellow	92
TXNDC5	5	green	ITM2C	3	green	100
TXNDC5	5	green	HRASLS2	5	green	90
TXNDC5	5	green	GPRC5D	5	green	100
TXNDC5	5	green	MZB1	2	green	96
BST2	6	yellow	HCG26	13	yellow	92
GBP4	4	yellow	HCG26	13	yellow	96
GBP4	4	yellow	OR52H1	7	yellow	99
GBP4	4	yellow	PRR11	10	tan	92
HCP5	5	yellow	HCG26	13	yellow	100
HLA.C	1	yellow	HCG26	13	yellow	95
IRF7	11	yellow	RNF44	10	yellow	90
IRF7	11	yellow	KIAA1958	6	yellow	95
IRF7	11	yellow	HCG26	13	yellow	91
IRF7	11	yellow	OTOF	3	yellow	100
NOD2	2	yellow	HCG26	13	yellow	97
OR52K1	5	yellow	OR52K2	2	yellow	100
OR52K1	5	yellow	HCG26	13	yellow	94
OR52K1	5	yellow	OR52H1	7	yellow	100
TAP1	5	yellow	LGALS9B	5	yellow	92
TAP1	5	yellow	HCG26	13	yellow	100
TAP1	5	yellow	PSMB9	7	yellow	99
TAP2	4	yellow	HCG26	13	yellow	92
TAP2	4	yellow	PSMB9	7	yellow	90
TRAFD1	3	yellow	HCG26	13	yellow	97
TRAFD1	3	yellow	TNFRSF9	3	yellow	91
TRAFD1	3	yellow	TRANK1	5	yellow	99
BTN3A1	2	yellow	HCP5	5	yellow	100
BTN3A1	2	yellow	OR52H1	7	yellow	90
CD164	6	yellow	TMEM123	9	yellow	97
CD164	6	yellow	HLA.A	1	yellow	93
CD164	6	yellow	PSMB9	7	yellow	97
IFI44	1	yellow	IFI44L	2	yellow	100
HERC5	5	yellow	IFI6	7	yellow	94
HERC5	5	yellow	IFIT5	1	yellow	98
HERC5	5	yellow	MX1	3	yellow	92
HERC5	5	yellow	RTP4	4	yellow	96
HERC5	5	yellow	ZCCHC2	1	yellow	98
IFI35	7	yellow	SPG11	7	yellow	90
IFI35	7	yellow	SMC4	10	tan	95
IFI35	7	yellow	IFI6	7	yellow	90
IFI35	7	yellow	MS4A4A	3	yellow	91
IFI35	7	yellow	MT1X	7	yellow	94
IFI35	7	yellow	PSMB9	7	yellow	92
ISG15	6	yellow	MR1	6	yellow	98
ISG15	6	yellow	NAPA	3	yellow	98
ISG15	6	yellow	ZBP1	5	yellow	95
ISG15	6	yellow	IRF7	11	yellow	98
ISG15	6	yellow	IFI6	7	yellow	94
ISG15	6	yellow	PSMB9	7	yellow	92
DDX58	1	yellow	IFIT2	7	yellow	91
ANKFY1	5	yellow	SLFN12	15	yellow	94
ANKFY1	5	yellow	IFITM4P	7	yellow	93
IFITM3	2	yellow	IFITM4P	7	yellow	100
IFITM3	2	yellow	MT1CP	6	yellow	99
PTP4A1P7	3	yellow	IFITM4P	7	yellow	93
PTP4A1P7	3	yellow	MT1CP	6	yellow	95
NMI	5	yellow	POLB	7	yellow	97
NMI	5	yellow	IRF7	11	yellow	92
NMI	5	yellow	RBM43	11	yellow	96
NMI	5	yellow	TNFAIP6	3	yellow	100
EMP1	1	yellow	JUP	4	yellow	90
LGALS3BP	4	yellow	KLHDC7B	2	yellow	98
LGALS3BP	4	yellow	JUP	4	yellow	95
LGALS3BP	4	yellow	OTOF	3	yellow	97
CASP10	5	yellow	KIAA1524	5	tan	90
CXCL10	6	yellow	LAP3	4	yellow	95
KLHDC7B	2	yellow	LAP3	4	yellow	92
SEC11C	3	green	UAP1	3	green	100
SEC11C	3	green	LAP3	4	yellow	93
IFITM4P	7	yellow	LGALS9B	5	yellow	90
IFITM4P	7	yellow	MT1CP	6	yellow	99
LGALS9	1	yellow	LGALS9B	5	yellow	100
CLSPN	2	tan	MCM10	1	tan	100
LGALS9B	5	yellow	MS4A4A	3	yellow	100
MT2A	4	yellow	MT1H	2	yellow	91
MT2A	4	yellow	MT1CP	6	yellow	100
MT2A	4	yellow	MT1G	2	yellow	100
MT2A	4	yellow	MT1X	7	yellow	99
PATL1	2	yellow	MT1CP	6	yellow	93
PATL1	2	yellow	PRR11	10	tan	92
MT1JP	1	yellow	MT1G	2	yellow	94
FABP5P7	2	tan	MT1X	7	yellow	96
GTPBP2	1	yellow	MT1X	7	yellow	96
MT1F	1	yellow	MT1X	7	yellow	100
MT1H	2	yellow	MT1X	7	yellow	99
ELL2	1	tan	MYO1D	4	green	96
ACOT9	2	yellow	NAGK	9	yellow	100
OR52K2	2	yellow	NAGK	9	yellow	100
PRDM1	2	yellow	NAGK	9	yellow	95
CASC5	2	tan	TOR1A	10	yellow	96
CASC5	2	tan	NUSAP1	4	tan	92
DLGAP5	1	tan	NUSAP1	4	tan	92
MOV10	3	yellow	UBQLNL	3	yellow	100
MOV10	3	yellow	OR52H1	7	yellow	95
MOV10	3	yellow	TIMM10	5	yellow	100
SP140L	3	yellow	OR52H1	7	yellow	100
UBQLNL	3	yellow	OR52H1	7	yellow	100
HSH2D	2	yellow	OR52K1	5	yellow	95
DDX60	3	yellow	TOR1A	10	yellow	99
DDX60	3	yellow	PARP12	2	yellow	97
DDX60	3	yellow	RTP4	4	yellow	100
PARP11	2	yellow	PGAP1	1	yellow	100
PARP11	2	yellow	PRR11	10	tan	90
APOL2	2	yellow	PHACTR2	10	yellow	92
APOL2	2	yellow	PSMB9	7	yellow	95
GRAMD1B	2	yellow	PHACTR2	10	yellow	90
KIAA1958	6	yellow	PHACTR2	10	yellow	91
KIAA1958	6	yellow	PRR11	10	tan	94
TRIM14	1	yellow	PHACTR2	10	yellow	95
CD300A	4	yellow	SLFN12	15	yellow	94
CD300A	4	yellow	PMAIP1	8	yellow	92
CD300A	4	yellow	TNFRSF9	3	yellow	91
APOL6	2	yellow	PRR11	10	tan	90
ATAD5	1	tan	PRR11	10	tan	94
GNB4	8	yellow	UNC93B1	9	yellow	96
GNB4	8	yellow	PRR11	10	tan	100
CHMP5	3	yellow	TDRD7	5	yellow	100
CHMP5	3	yellow	PRRG4	3	yellow	90
CHMP5	3	yellow	RBM43	11	yellow	95
TMEM123	9	yellow	RBM43	11	yellow	100
TYMS	1	tan	SLC27A2	2	tan	100
C4ORF33	8	yellow	SLFN12	15	yellow	93
FBXO39	4	yellow	SLFN12	15	yellow	94
GALM	15	yellow	SLFN12	15	yellow	93
LAMP3	2	yellow	SPG11	7	yellow	93
LAMP3	2	yellow	SLFN12	15	yellow	98
TIFA	2	yellow	SLFN12	15	yellow	93
TRIM5	1	yellow	SLFN12	15	yellow	100
SP140	3	yellow	SP140L	3	yellow	91
SP140	3	yellow	TRANK1	5	yellow	95
KIAA1109	3	yellow	SPG11	7	yellow	98
GBP5	2	yellow	TIMM10	5	yellow	92
GBP6	3	yellow	TIMM10	5	yellow	93
MTF1	2	yellow	TOR1A	10	yellow	98
MTF1	2	yellow	TIMM10	5	yellow	95
UAP1	3	green	TMOD2	3	yellow	90
LY6E	1	yellow	TNFRSF9	3	yellow	96
IFI27	2	yellow	TOR1A	10	yellow	92
OAS3	1	yellow	TOR1A	10	yellow	100
XAF1	1	yellow	TOR1A	10	yellow	97
KPNB1	4	yellow	TRANK1	5	yellow	96
